# Supplementary material for: Seroprevalence of Toxoplasma gondii infection in women with a gynecological tumor living in eastern China
Source: PeerJ. 2022 Dec 15;10:e14569. doi: 10.7717/peerj.14569 (PMC9760017; doi:10.7717/peerj.14569)
Supplement: Supplemental Information 1 [file peerj-10-14569-s001.xlsx]

## Sheet: patients with tumor
No.	Age	Clinical diagnosis	Residence area	Contact with cats	Contact with dogs	Contact with swine	Consumption of raw/undercooked meat	Consumption of raw vegetables	Exposure to soil	Source of drinking water	occupation	History of abortion	History of chemotherapy	Blood transfusion history	IgG	IgM	positive	Follow up time(:months)
1	55	Endometrial cancer	urban	no	yes	no	no	no	yes	no	worker	no	yes	yes	no	no	no	58
10	70	Cervical squamous cell carcinoma	rural	no	yes	no	no	no	yes	no	farmer	yes	yes	no	no	no	no	51
100	50	Endometrial cancer	urban	no	no	no	no	no	yes	no	farmer	no	yes	no	no	no	no	57
101	21	Ovarian mucinous cystadenoma	rural	no	yes	no	no	no	no	no	worker	no	no	yes	no	no	no	53
102	26	Ovarian cystic mature teratoma	rural	yes	no	no	no	no	no	no	worker	no	no	no	no	no	no	59
103	73	Cervical squamous cell carcinoma	urban	no	no	no	no	no	yes	no	worker	yes	no	yes	no	no	no	51
104	21	Ovarian cystic mature teratoma	urban	yes	no	no	no	no	yes	no	worker	no	no	no	no	no	no	58
105	70	Ovarian cancer	rural	yes	yes	no	no	no	no	no	farmer	no	yes	no	no	no	no	46
106	64	Cervical squamous cell carcinoma	urban	yes	yes	no	no	no	yes	no	farmer	yes	yes	yes	yes	yes	yes	12
107	75	Cervical squamous cell carcinoma	rural	yes	yes	no	yes	no	no	no	worker	yes	yes	yes	yes	no	yes	12
108	70	Ovarian borderline tumor	urban	no	yes	no	no	no	no	no	worker	no	yes	no	no	no	no	43
109	72	Cervical squamous cell carcinoma	urban	no	yes	yes	no	no	yes	no	worker	yes	yes	yes	yes	yes	yes	12
11	65	Cervical squamous cell carcinoma	rural	no	yes	no	no	no	yes	no	farmer	yes	yes	yes	no	no	no	50
110	69	Cervical squamous cell carcinoma	rural	no	yes	no	no	no	no	no	worker	yes	yes	yes	no	yes	yes	12
111	29	Ovarian cystic mature teratoma	rural	yes	no	no	no	no	no	no	worker	no	no	no	no	no	no	58
112	59	Endometrial cancer	urban	no	no	no	yes	no	no	no	worker	no	yes	no	no	no	no	57
113	69	Ovarian cancer	urban	no	yes	yes	no	no	no	no	farmer	yes	yes	no	yes	yes	yes	60
114	37	Ovarian mucinous cystadenoma	rural	yes	yes	no	no	no	yes	no	farmer	no	no	no	yes	yes	yes	12
115	72	Cervical squamous cell carcinoma	urban	no	yes	yes	no	yes	no	no	worker	yes	yes	yes	no	no	no	50
116	73	Cervical squamous cell carcinoma	urban	no	no	yes	no	no	yes	no	worker	yes	yes	no	yes	no	yes	12
117	66	Ovarian borderline tumor	urban	no	yes	no	no	no	no	no	worker	no	yes	yes	no	no	no	53
118	64	Cervical squamous cell carcinoma	urban	no	no	no	no	yes	no	no	worker	yes	yes	yes	no	no	no	49
119	49	Ovarian cancer	rural	yes	no	no	no	no	no	no	farmer	no	yes	no	no	no	no	59
12	65	Endometrial cancer	urban	yes	yes	no	no	no	no	no	farmer	no	yes	no	no	no	no	57
120	64	Ovarian borderline tumor	urban	no	no	no	yes	no	yes	no	worker	no	yes	no	no	no	no	44
121	42	Cervical squamous cell carcinoma	rural	yes	no	no	yes	yes	yes	yes	worker	yes	no	no	no	no	no	49
122	64	Ovarian cancer	rural	yes	yes	no	no	no	no	no	farmer	no	yes	no	no	no	no	60
123	49	Ovarian borderline tumor	rural	no	yes	no	no	no	yes	no	worker	no	yes	yes	no	no	no	53
124	66	Ovarian cancer	urban	yes	yes	no	no	no	yes	no	farmer	yes	yes	no	yes	no	yes	12
125	33	Ovarian mucinous cystadenoma	urban	no	no	no	no	no	no	no	farmer	no	no	yes	no	no	no	53
126	73	Cervical squamous cell carcinoma	urban	no	no	yes	no	yes	yes	yes	worker	yes	no	no	no	no	no	49
127	25	Ovarian mucinous cystadenoma	rural	yes	yes	no	no	no	yes	no	farmer	no	no	yes	yes	no	yes	12
128	21	Ovarian mucinous cystadenoma	rural	yes	yes	yes	no	no	yes	no	farmer	no	no	no	yes	no	yes	48
129	26	Ovarian cystic mature teratoma	rural	yes	yes	no	no	no	no	no	worker	no	no	no	no	no	no	47
13	25	Ovarian cystic mature teratoma	urban	yes	no	no	yes	no	no	yes	worker	no	no	no	no	no	no	58
130	64	Cervical squamous cell carcinoma	urban	yes	no	no	no	no	yes	yes	farmer	yes	no	no	no	no	no	48
131	31	Ovarian mucinous cystadenoma	rural	no	yes	no	no	no	no	no	worker	no	no	yes	no	no	no	53
132	23	Ovarian cystic mature teratoma	rural	yes	yes	no	no	no	no	no	worker	no	no	no	no	no	no	57
133	69	Ovarian cancer	rural	yes	yes	yes	no	no	no	no	farmer	no	yes	no	no	no	no	59
134	24	Ovarian cystic mature teratoma	rural	yes	yes	no	yes	no	yes	no	worker	no	no	no	no	no	no	57
135	46	Ovarian cancer	urban	no	yes	no	no	no	yes	no	farmer	yes	no	no	yes	yes	yes	24
136	49	Ovarian cancer	urban	no	no	no	no	no	no	yes	worker	no	yes	yes	no	no	no	56
137	35	Ovarian cystic mature teratoma	urban	yes	no	yes	no	yes	no	no	worker	no	no	no	no	no	no	57
138	64	Ovarian cancer	urban	yes	no	no	no	no	no	no	farmer	no	yes	no	yes	no	yes	12
139	44	Ovarian cancer	rural	yes	yes	no	no	no	no	no	farmer	no	no	no	yes	no	yes	12
14	63	Cervical squamous cell carcinoma	rural	no	yes	no	no	no	no	no	farmer	yes	yes	yes	no	no	no	48
140	24	Ovarian cystic mature teratoma	urban	yes	yes	no	no	no	no	no	worker	no	no	no	no	no	no	57
141	23	Ovarian cystic mature teratoma	rural	yes	no	no	no	no	no	no	worker	no	no	no	no	no	no	56
142	66	Cervical squamous cell carcinoma	rural	no	no	no	no	yes	no	yes	farmer	yes	no	no	no	no	no	48
143	73	Cervical squamous cell carcinoma	urban	no	no	no	yes	no	yes	yes	farmer	yes	no	no	no	no	no	48
144	64	Ovarian cancer	rural	yes	no	no	no	no	no	no	farmer	no	yes	no	yes	no	yes	12
145	64	Ovarian borderline tumor	urban	no	yes	no	yes	no	no	no	worker	no	yes	yes	no	no	no	53
146	49	Ovarian cancer	rural	yes	no	no	no	no	no	no	farmer	yes	no	yes	yes	no	yes	12
147	30	Ovarian cystic mature teratoma	urban	yes	yes	no	no	no	no	no	worker	no	no	no	no	no	no	56
148	43	Ovarian cystic mature teratoma	urban	yes	no	no	yes	no	no	no	worker	no	no	yes	no	no	no	54
149	63	Ovarian cancer	urban	yes	no	no	no	no	no	no	farmer	no	yes	no	yes	no	yes	12
15	66	Endometrial cancer	rural	yes	yes	no	yes	no	yes	no	farmer	no	yes	no	no	no	no	57
150	19	Ovarian mucinous cystadenoma	urban	yes	no	yes	no	no	yes	no	worker	no	no	no	yes	yes	yes	12
151	33	Ovarian cystic mature teratoma	urban	yes	no	no	yes	no	yes	no	worker	no	no	no	no	no	no	54
152	64	Ovarian cancer	rural	yes	no	no	no	no	yes	no	farmer	no	yes	no	yes	no	yes	12
153	64	Ovarian cancer	urban	yes	no	no	no	no	yes	no	farmer	no	yes	no	yes	no	yes	12
154	64	Ovarian cancer	urban	yes	no	no	no	no	no	no	farmer	no	yes	no	no	no	no	46
155	48	Ovarian cancer	urban	yes	no	no	yes	no	yes	no	farmer	no	no	no	yes	yes	yes	12
156	19	Ovarian mucinous cystadenoma	rural	yes	no	no	no	yes	no	yes	worker	no	no	no	no	no	no	53
157	72	Ovarian cancer	urban	no	yes	no	no	no	yes	no	farmer	yes	yes	no	yes	yes	yes	24
158	40	Ovarian cystic mature teratoma	urban	yes	no	no	no	no	yes	no	worker	no	no	no	no	no	no	54
159	73	Ovarian borderline tumor	urban	no	no	no	no	no	no	no	worker	no	no	yes	no	no	no	53
16	61	Cervical squamous cell carcinoma	rural	no	yes	no	no	yes	no	no	farmer	yes	yes	yes	no	no	no	48
160	23	Ovarian cystic mature teratoma	urban	yes	yes	no	no	no	no	no	worker	no	no	no	no	no	no	54
161	23	Ovarian cystic mature teratoma	rural	yes	yes	no	no	no	yes	no	worker	no	no	no	no	no	no	54
162	25	Ovarian cystic mature teratoma	urban	yes	no	no	no	no	yes	no	worker	no	no	yes	no	no	no	54
163	64	Ovarian cancer	urban	yes	no	no	no	no	no	no	farmer	no	yes	no	yes	no	yes	12
164	46	Ovarian cancer	urban	yes	no	no	yes	no	yes	no	farmer	no	no	no	yes	no	yes	12
165	71	Ovarian cancer	urban	yes	yes	no	yes	no	no	no	farmer	no	yes	no	yes	no	yes	12
166	70	Cervical squamous cell carcinoma	urban	yes	no	no	yes	no	no	no	worker	yes	no	no	no	no	no	48
167	66	Cervical squamous cell carcinoma	urban	yes	no	no	no	no	no	no	worker	yes	no	no	no	no	no	48
168	46	Ovarian cancer	urban	yes	yes	no	yes	no	yes	yes	farmer	yes	yes	no	no	no	no	52
169	63	Cervical squamous cell carcinoma	urban	yes	no	no	no	no	no	no	worker	yes	no	no	no	no	no	48
17	55	Endometrial cancer	rural	yes	yes	no	no	yes	no	no	farmer	no	yes	no	no	no	no	57
170	27	Ovarian cystic mature teratoma	urban	yes	yes	no	no	no	no	no	worker	no	no	no	no	no	no	54
171	28	Ovarian cystic mature teratoma	rural	yes	yes	no	no	no	no	no	worker	no	no	no	no	no	no	54
172	73	Cervical squamous cell carcinoma	urban	no	no	yes	no	no	no	no	worker	yes	no	no	no	no	no	47
173	39	Ovarian mucinous cystadenoma	rural	yes	no	no	no	yes	yes	yes	worker	no	no	no	no	no	no	53
174	30	Ovarian cystic mature teratoma	urban	yes	no	no	no	no	no	no	worker	no	no	no	no	no	no	45
175	64	Ovarian cancer	rural	yes	no	no	no	no	yes	no	farmer	no	yes	no	yes	no	yes	12
176	64	Ovarian cancer	urban	yes	yes	no	no	no	no	no	farmer	no	yes	no	yes	no	yes	12
177	69	Cervical squamous cell carcinoma	urban	yes	yes	no	no	no	no	no	farmer	yes	no	yes	no	no	no	47
178	65	Cervical squamous cell carcinoma	urban	yes	no	no	no	no	no	no	farmer	yes	no	no	no	no	no	47
179	73	Ovarian cancer	urban	no	no	no	yes	yes	yes	yes	farmer	yes	yes	no	no	no	no	51
18	27	Ovarian cystic mature teratoma	urban	no	no	no	yes	no	yes	yes	farmer	no	no	no	no	no	no	53
180	70	Cervical squamous cell carcinoma	rural	no	no	yes	no	no	no	no	farmer	yes	no	no	no	no	no	47
181	71	Cervical squamous cell carcinoma	urban	no	no	no	no	no	yes	no	farmer	yes	no	no	no	no	no	47
182	48	Endometrial cancer	urban	yes	yes	no	no	no	no	no	farmer	no	no	no	yes	no	yes	12
183	61	Endometrial cancer	rural	yes	no	no	no	no	no	no	farmer	no	yes	no	yes	no	yes	12
184	65	Cervical squamous cell carcinoma	urban	no	no	no	yes	no	yes	no	farmer	yes	no	no	no	no	no	46
185	63	Cervical squamous cell carcinoma	urban	no	yes	no	yes	no	yes	no	farmer	yes	no	no	no	no	no	46
186	70	Cervical squamous cell carcinoma	urban	yes	yes	no	no	no	yes	no	farmer	no	no	no	no	no	no	46
187	73	Cervical squamous cell carcinoma	rural	yes	yes	no	no	no	yes	no	farmer	no	no	no	no	no	no	45
188	64	Cervical squamous cell carcinoma	rural	yes	yes	no	no	no	yes	no	farmer	no	no	yes	no	no	no	45
189	70	Cervical squamous cell carcinoma	rural	yes	yes	yes	yes	no	no	no	farmer	no	no	yes	no	no	no	45
19	64	Ovarian borderline tumor	urban	no	no	no	no	no	yes	no	worker	no	yes	no	no	no	no	53
190	47	Ovarian cancer	urban	yes	no	no	yes	yes	yes	no	farmer	no	no	no	no	no	no	51
191	51	Cervical squamous cell carcinoma	urban	yes	yes	yes	no	yes	yes	no	farmer	no	no	yes	no	no	no	45
192	59	Cervical squamous cell carcinoma	urban	yes	yes	no	yes	no	yes	no	farmer	no	no	yes	no	no	no	44
193	63	Endometrial cancer	rural	yes	no	no	no	no	no	no	farmer	no	yes	no	yes	no	yes	12
194	55	Endometrial cancer	rural	yes	yes	no	no	no	yes	no	farmer	no	yes	no	yes	no	yes	12
195	65	Endometrial cancer	rural	yes	yes	no	no	no	no	no	farmer	no	yes	yes	yes	no	yes	12
196	65	Endometrial cancer	rural	yes	no	yes	no	yes	no	no	farmer	no	yes	no	yes	no	yes	24
197	70	Endometrial cancer	urban	yes	yes	no	no	no	no	no	farmer	no	yes	no	yes	no	yes	24
198	70	Endometrial cancer	urban	yes	no	no	no	no	yes	no	farmer	no	yes	no	yes	no	yes	24
199	65	Endometrial cancer	rural	yes	no	no	no	no	no	no	farmer	no	yes	no	yes	no	yes	24
2	22	Ovarian mucinous cystadenoma	urban	no	yes	no	no	no	no	no	worker	no	no	yes	no	no	no	53
20	24	Ovarian cystic mature teratoma	urban	no	no	no	yes	no	yes	yes	farmer	no	no	no	no	no	no	53
200	40	Ovarian cystic mature teratoma	rural	yes	no	no	no	no	no	no	worker	no	no	no	no	no	no	53
201	29	Ovarian cystic mature teratoma	urban	no	yes	no	no	no	yes	yes	worker	no	no	no	no	no	no	53
202	32	Ovarian cystic mature teratoma	rural	yes	no	no	no	yes	no	no	worker	no	no	no	no	no	no	53
203	70	Endometrial cancer	rural	yes	yes	no	no	yes	no	no	farmer	no	yes	no	yes	no	yes	24
204	33	Ovarian cystic mature teratoma	urban	yes	no	no	no	no	yes	no	worker	no	no	no	no	no	no	53
205	59	Endometrial cancer	rural	yes	no	no	no	no	no	no	farmer	no	yes	no	yes	no	yes	24
206	45	Endometrial cancer	rural	no	yes	no	no	no	no	no	farmer	no	yes	no	no	no	no	54
207	48	Ovarian cystic mature teratoma	rural	yes	no	no	no	no	no	no	worker	no	no	no	no	no	no	51
208	64	Endometrial cancer	rural	no	no	no	no	no	no	no	farmer	no	yes	no	no	no	no	54
209	63	Endometrial cancer	urban	no	no	no	yes	no	yes	no	farmer	no	yes	no	yes	no	yes	24
21	25	Ovarian cystic mature teratoma	urban	no	yes	no	no	no	yes	yes	farmer	no	no	yes	no	no	no	51
210	63	Endometrial cancer	urban	no	yes	no	yes	yes	yes	no	farmer	no	yes	no	yes	no	yes	24
211	30	Ovarian cystic mature teratoma	urban	yes	yes	no	no	no	no	no	worker	no	no	no	no	no	no	49
212	60	Ovarian cancer	rural	yes	no	no	no	no	no	no	farmer	no	yes	no	no	no	no	43
213	47	Ovarian cancer	rural	yes	no	no	no	no	no	no	farmer	no	yes	no	no	no	no	46
214	25	Ovarian cystic mature teratoma	rural	yes	no	no	no	no	no	no	worker	no	no	no	no	no	no	49
215	64	Endometrial cancer	urban	no	no	no	yes	no	yes	no	farmer	no	yes	no	yes	yes	yes	24
216	68	Endometrial cancer	urban	no	no	no	yes	no	yes	no	farmer	no	yes	no	yes	yes	yes	24
217	32	Ovarian cystic mature teratoma	urban	yes	yes	no	no	no	yes	no	worker	no	no	no	no	no	no	49
218	60	Ovarian cancer	urban	no	no	yes	no	no	no	no	farmer	no	yes	no	no	no	no	51
219	30	Ovarian cystic mature teratoma	rural	no	no	no	no	yes	no	no	worker	no	no	no	no	no	no	49
22	65	Ovarian borderline tumor	rural	no	yes	no	no	no	no	no	worker	no	yes	no	no	no	no	53
220	51	Endometrial cancer	urban	no	yes	no	no	no	yes	no	farmer	no	yes	no	yes	no	yes	24
221	33	Ovarian cystic mature teratoma	urban	no	no	no	no	yes	no	no	worker	no	no	no	no	no	no	48
222	29	Ovarian cystic mature teratoma	rural	no	no	yes	no	no	yes	no	worker	no	no	no	no	no	no	45
223	52	Endometrial cancer	urban	yes	no	no	no	no	no	no	farmer	no	yes	yes	no	no	no	54
224	32	Uterine leiomyoma	urban	no	no	no	yes	no	yes	yes	farmer	yes	no	no	no	no	no	49
225	33	Uterine leiomyoma	rural	no	yes	no	no	yes	no	yes	worker	no	no	no	no	no	no	49
226	50	Uterine leiomyoma	rural	yes	no	no	no	yes	yes	yes	farmer	no	no	yes	no	no	no	48
227	44	Uterine leiomyoma	rural	yes	no	no	no	no	no	yes	farmer	no	no	no	no	no	no	48
228	46	Uterine leiomyoma	urban	yes	no	no	no	yes	no	yes	farmer	no	no	no	no	no	no	48
229	45	Uterine leiomyoma	urban	yes	yes	no	no	no	no	yes	farmer	no	no	no	no	no	no	48
23	35	Ovarian cystic mature teratoma	rural	no	yes	no	no	yes	no	yes	farmer	no	no	no	no	no	no	48
230	32	Uterine leiomyoma	rural	yes	yes	no	no	no	yes	yes	farmer	no	no	no	no	no	no	48
231	44	Uterine leiomyoma	urban	yes	no	yes	no	yes	no	yes	farmer	no	no	no	no	no	no	48
232	35	Ovarian cystic mature teratoma	rural	no	no	yes	no	no	no	no	worker	no	no	no	no	no	no	48
233	43	Uterine leiomyoma	rural	yes	yes	no	no	no	no	yes	farmer	no	no	no	no	no	no	48
234	72	Ovarian borderline tumor	rural	no	yes	no	no	no	no	no	worker	no	no	yes	no	no	no	47
235	25	Ovarian cystic mature teratoma	rural	no	yes	no	no	no	no	yes	worker	no	no	no	no	no	no	47
236	30	Uterine leiomyoma	urban	yes	no	no	no	no	yes	yes	farmer	no	no	no	no	no	no	48
237	36	Uterine leiomyoma	urban	yes	no	no	no	no	no	yes	farmer	no	no	no	no	no	no	47
238	41	Uterine leiomyoma	rural	no	no	no	no	yes	no	yes	farmer	no	no	no	no	no	no	47
239	38	Uterine leiomyoma	rural	no	no	no	no	yes	no	yes	farmer	no	no	no	no	no	no	47
24	24	Ovarian cystic mature teratoma	urban	yes	yes	no	no	yes	yes	yes	worker	no	no	no	no	no	no	47
240	33	Ovarian cystic mature teratoma	rural	no	no	yes	no	no	no	no	worker	no	no	no	no	no	no	47
241	26	Ovarian cystic mature teratoma	urban	no	no	no	yes	no	yes	no	worker	no	no	no	no	no	no	46
242	37	Uterine leiomyoma	urban	no	no	no	yes	no	yes	yes	farmer	no	no	no	no	no	no	47
243	45	Uterine leiomyoma	urban	no	no	no	yes	no	yes	yes	farmer	no	no	no	no	no	no	47
244	37	Ovarian cystic mature teratoma	rural	no	yes	no	yes	no	no	no	worker	no	no	no	no	no	no	45
245	34	Ovarian cystic mature teratoma	urban	no	yes	no	yes	yes	no	no	worker	no	no	yes	no	no	no	46
246	44	Uterine leiomyoma	urban	no	no	no	yes	no	yes	yes	farmer	yes	no	yes	no	no	no	46
247	23	Ovarian cystic mature teratoma	urban	no	no	no	no	no	no	no	worker	no	no	no	no	no	no	45
248	25	Ovarian cystic mature teratoma	rural	no	no	no	no	no	no	no	worker	no	no	no	no	no	no	45
249	72	Ovarian borderline tumor	urban	no	yes	no	yes	no	no	no	worker	no	no	yes	no	no	no	53
25	48	Endometrial cancer	rural	yes	no	yes	no	no	no	no	farmer	no	yes	no	no	no	no	54
250	44	Uterine leiomyoma	urban	no	no	no	yes	no	yes	yes	farmer	no	no	no	no	no	no	46
251	43	Uterine leiomyoma	urban	no	yes	no	yes	yes	yes	yes	farmer	no	no	no	no	no	no	46
252	23	Ovarian cystic mature teratoma	urban	no	yes	no	no	yes	yes	no	worker	no	no	no	no	no	no	44
253	23	Ovarian mucinous cystadenoma	rural	yes	no	no	no	yes	no	yes	worker	no	no	no	no	no	no	53
254	38	Uterine leiomyoma	urban	no	no	no	no	no	yes	yes	farmer	no	no	no	no	no	no	45
255	23	Ovarian mucinous cystadenoma	rural	yes	yes	no	no	no	yes	yes	worker	no	no	no	no	no	no	53
256	42	Ovarian cystic mature teratoma	urban	no	no	no	no	no	yes	no	worker	no	no	no	no	no	no	44
257	43	Uterine leiomyoma	urban	no	yes	no	no	no	yes	yes	farmer	yes	no	no	no	no	no	45
258	46	Uterine leiomyoma	urban	no	yes	no	yes	no	yes	yes	farmer	no	no	no	no	no	no	45
259	34	Ovarian cystic mature teratoma	rural	no	yes	no	no	no	yes	no	worker	no	no	no	no	no	no	44
26	34	Ovarian mucinous cystadenoma	urban	no	no	yes	no	no	yes	no	worker	no	no	yes	no	no	no	53
260	35	Uterine leiomyoma	rural	no	no	no	no	no	no	yes	farmer	no	no	no	no	no	no	45
261	21	Ovarian cystic mature teratoma	rural	no	yes	no	no	no	no	no	worker	no	no	yes	no	no	no	44
262	72	Ovarian cancer	rural	no	no	no	no	no	yes	no	farmer	no	yes	no	no	no	no	51
263	22	Ovarian cystic mature teratoma	rural	no	no	no	yes	no	no	no	worker	no	no	no	no	no	no	43
264	24	Ovarian mucinous cystadenoma	rural	no	yes	no	no	yes	no	yes	worker	no	no	no	no	no	no	53
265	33	Ovarian mucinous cystadenoma	rural	no	no	yes	no	yes	no	yes	worker	no	no	yes	no	no	no	53
266	45	Uterine leiomyoma	rural	no	no	no	no	no	no	yes	farmer	no	no	no	no	no	no	44
267	30	Ovarian cystic mature teratoma	urban	no	yes	yes	no	no	yes	no	worker	no	no	yes	no	no	no	47
268	39	Uterine leiomyoma	urban	no	yes	no	yes	no	yes	yes	farmer	yes	no	no	no	no	no	44
269	24	Ovarian cystic mature teratoma	urban	no	yes	no	yes	no	yes	no	worker	no	no	yes	no	no	no	44
27	31	Ovarian cystic mature teratoma	urban	no	no	no	no	yes	no	yes	farmer	no	no	no	no	no	no	43
270	37	Uterine leiomyoma	rural	no	no	no	no	no	no	yes	farmer	no	no	no	no	no	no	44
271	40	Uterine leiomyoma	urban	no	yes	no	no	yes	yes	yes	farmer	no	no	no	no	no	no	44
272	37	Uterine leiomyoma	urban	no	yes	no	no	no	no	yes	farmer	no	no	no	no	no	no	44
273	63	Ovarian borderline tumor	urban	no	no	no	no	no	yes	no	worker	no	no	no	no	no	no	53
274	38	Uterine leiomyoma	rural	no	yes	no	no	yes	no	yes	farmer	no	no	no	no	no	no	44
275	64	Ovarian borderline tumor	urban	no	yes	no	yes	no	no	no	worker	no	no	yes	no	no	no	53
276	64	Ovarian cancer	rural	no	no	no	no	no	no	no	farmer	no	yes	no	no	no	no	51
277	44	Uterine leiomyoma	rural	no	no	no	no	no	yes	yes	farmer	no	no	no	no	no	no	43
278	29	Ovarian cystic mature teratoma	urban	no	no	no	no	no	no	no	worker	no	no	no	no	no	no	43
279	28	Ovarian cystic mature teratoma	rural	no	no	no	no	yes	yes	yes	worker	no	no	no	no	no	no	53
28	32	Ovarian mucinous cystadenoma	rural	no	yes	no	no	no	no	no	worker	no	no	yes	no	no	no	52
280	38	Uterine leiomyoma	urban	no	yes	no	no	yes	no	yes	farmer	no	no	yes	no	no	no	43
281	41	Ovarian cystic mature teratoma	urban	no	yes	no	no	no	no	no	worker	no	no	yes	no	no	no	53
282	20	Ovarian cystic mature teratoma	rural	no	no	yes	yes	no	no	no	worker	no	no	no	no	no	no	53
283	21	Ovarian cystic mature teratoma	urban	no	no	no	no	no	yes	no	worker	no	no	no	no	no	no	53
284	44	Uterine leiomyoma	urban	no	no	no	no	no	yes	no	worker	no	no	yes	no	no	no	43
285	26	Ovarian cystic mature teratoma	urban	no	no	no	no	no	yes	no	worker	no	no	no	no	no	no	53
286	36	Ovarian mucinous cystadenoma	urban	no	no	no	no	yes	no	yes	worker	no	no	no	no	no	no	52
287	28	Ovarian cystic mature teratoma	rural	no	no	yes	no	no	no	no	worker	no	no	no	no	no	no	53
288	21	Ovarian cystic mature teratoma	rural	no	no	yes	no	no	no	no	worker	no	no	yes	no	no	no	53
289	63	Ovarian cancer	rural	no	no	yes	no	no	yes	no	farmer	no	yes	no	no	no	no	51
29	29	Ovarian mucinous cystadenoma	urban	no	no	no	no	no	no	no	worker	no	no	yes	no	no	no	52
290	62	Ovarian cancer	rural	yes	no	no	no	no	no	no	farmer	no	yes	no	no	no	no	51
291	31	Ovarian mucinous cystadenoma	rural	no	yes	no	no	yes	no	yes	worker	no	no	no	no	no	no	52
292	35	Ovarian cystic mature teratoma	rural	no	yes	yes	no	no	no	no	worker	no	no	no	no	no	no	53
293	30	Ovarian mucinous cystadenoma	rural	no	yes	no	no	no	yes	yes	worker	no	no	no	no	no	no	52
294	25	Ovarian cystic mature teratoma	urban	no	no	yes	no	no	no	no	worker	no	no	no	no	no	no	53
295	48	Uterine leiomyoma	urban	no	yes	no	no	no	no	no	worker	no	no	yes	no	no	no	43
296	67	Uterine leiomyoma	rural	no	no	no	no	no	yes	no	worker	no	no	no	no	no	no	42
297	32	Ovarian cystic mature teratoma	urban	no	no	yes	yes	no	no	no	worker	no	no	no	no	no	no	60
298	25	Ovarian cystic mature teratoma	urban	no	yes	yes	no	no	no	no	worker	no	no	yes	no	no	no	60
299	43	Uterine leiomyoma	urban	no	no	no	no	no	no	no	worker	no	no	no	no	no	no	42
3	59	Endometrial cancer	rural	yes	no	yes	no	no	no	no	farmer	no	yes	no	no	no	no	54
30	21	Ovarian cystic mature teratoma	rural	no	no	no	no	yes	no	yes	farmer	no	no	yes	no	no	no	60
300	30	Uterine leiomyoma	urban	no	no	no	no	no	yes	no	worker	no	no	no	no	no	no	42
301	33	Uterine leiomyoma	rural	no	yes	no	yes	yes	no	yes	farmer	yes	no	yes	no	no	no	42
302	22	Ovarian cystic mature teratoma	urban	no	yes	no	yes	no	no	no	worker	no	no	no	no	no	no	60
303	32	Uterine leiomyoma	rural	no	no	no	no	no	no	no	worker	no	no	yes	no	no	no	42
304	43	Uterine leiomyoma	urban	no	yes	no	yes	no	yes	no	worker	no	no	yes	no	no	no	48
305	30	Ovarian cystic mature teratoma	urban	no	no	no	no	no	yes	no	worker	no	no	yes	no	no	no	60
306	70	Cervical squamous cell carcinoma	rural	no	yes	no	no	no	yes	no	farmer	no	no	no	no	no	no	44
307	76	Cervical squamous cell carcinoma	urban	no	yes	yes	no	no	yes	no	farmer	no	no	no	no	no	no	44
308	71	Cervical squamous cell carcinoma	urban	no	yes	yes	yes	no	no	no	farmer	no	no	no	no	no	no	44
309	77	Cervical squamous cell carcinoma	urban	no	yes	no	no	no	yes	no	worker	no	no	yes	no	no	no	44
31	63	Cervical squamous cell carcinoma	rural	no	yes	no	no	no	yes	no	farmer	yes	yes	no	no	no	no	44
310	72	Cervical squamous cell carcinoma	urban	no	yes	no	yes	no	yes	no	worker	no	no	yes	no	no	no	43
311	74	Cervical squamous cell carcinoma	urban	no	yes	yes	no	no	yes	no	worker	no	no	yes	no	no	no	43
312	72	Cervical squamous cell carcinoma	urban	no	yes	no	no	no	yes	no	farmer	no	yes	no	no	no	no	43
313	78	Cervical squamous cell carcinoma	urban	no	no	no	no	no	no	no	worker	no	no	yes	no	no	no	43
314	63	Cervical squamous cell carcinoma	urban	no	yes	yes	no	no	no	no	worker	no	no	yes	no	no	no	42
315	59	Cervical squamous cell carcinoma	urban	no	yes	no	no	no	yes	no	worker	no	no	yes	no	no	no	42
316	70	Cervical squamous cell carcinoma	rural	no	yes	yes	no	no	no	no	worker	no	no	yes	no	no	no	42
317	41	Cervical squamous cell carcinoma	rural	no	yes	no	no	no	no	no	worker	no	no	no	no	no	no	42
318	65	Cervical squamous cell carcinoma	urban	no	yes	no	yes	no	no	no	worker	no	no	yes	no	no	no	42
319	64	Cervical squamous cell carcinoma	rural	no	yes	no	yes	no	no	no	worker	no	no	no	no	no	no	48
32	21	Ovarian cystic mature teratoma	rural	no	no	no	no	yes	no	yes	farmer	no	no	yes	no	no	no	60
320	64	Cervical squamous cell carcinoma	urban	no	yes	no	no	no	no	no	worker	no	no	yes	no	no	no	48
321	64	Cervical squamous cell carcinoma	urban	no	yes	yes	yes	no	yes	no	worker	no	no	yes	no	no	no	47
322	65	Cervical squamous cell carcinoma	urban	no	yes	no	no	no	no	no	worker	no	no	yes	no	no	no	47
323	64	Cervical squamous cell carcinoma	rural	no	yes	no	no	no	no	no	farmer	no	yes	no	no	no	no	47
324	68	Cervical squamous cell carcinoma	rural	no	yes	yes	yes	no	no	no	worker	no	no	yes	no	no	no	47
325	72	Cervical squamous cell carcinoma	rural	no	yes	yes	no	no	yes	no	worker	no	no	yes	no	no	no	47
326	70	Cervical squamous cell carcinoma	urban	no	yes	no	no	no	yes	no	worker	no	no	yes	no	no	no	46
327	78	Cervical squamous cell carcinoma	urban	no	yes	no	no	no	no	no	worker	no	no	yes	no	no	no	46
328	61	Cervical squamous cell carcinoma	urban	no	yes	no	yes	no	no	no	worker	no	no	yes	no	no	no	46
329	54	Endometrial cancer	urban	no	no	no	yes	no	yes	no	farmer	no	yes	yes	no	no	no	53
33	63	Cervical squamous cell carcinoma	urban	no	yes	no	no	yes	no	no	farmer	yes	yes	yes	no	no	no	45
330	64	Endometrial cancer	urban	no	no	no	yes	no	yes	no	farmer	no	yes	no	no	no	no	53
331	59	Endometrial cancer	urban	no	no	no	yes	no	yes	no	farmer	no	yes	no	no	no	no	53
332	68	Endometrial cancer	urban	no	no	no	yes	no	yes	no	farmer	no	yes	no	no	no	no	53
333	57	Endometrial cancer	urban	no	no	no	yes	no	yes	no	farmer	no	yes	no	no	no	no	53
334	46	Endometrial cancer	rural	yes	no	no	no	no	no	no	farmer	no	yes	no	no	no	no	55
335	47	Uterine leiomyoma	urban	no	no	no	no	no	no	yes	farmer	yes	no	no	no	no	no	48
336	76	Endometrial cancer	urban	no	no	no	yes	no	yes	no	farmer	no	yes	no	no	no	no	48
337	75	Endometrial cancer	rural	no	no	no	no	no	no	no	farmer	no	yes	no	no	no	no	53
338	65	Endometrial cancer	rural	no	yes	no	yes	no	no	no	farmer	no	yes	no	no	no	no	49
339	65	Endometrial cancer	rural	no	yes	no	yes	no	no	no	farmer	no	yes	no	no	no	no	53
34	64	Endometrial cancer	rural	no	no	no	no	yes	no	no	farmer	no	yes	no	no	no	no	53
340	59	Endometrial cancer	rural	no	no	no	yes	no	no	no	farmer	no	yes	no	no	no	no	53
341	77	Endometrial cancer	rural	no	no	no	no	no	no	no	farmer	no	yes	no	no	no	no	53
342	71	Endometrial cancer	rural	no	no	no	no	no	no	no	farmer	no	yes	no	no	no	no	53
343	57	Endometrial cancer	rural	no	yes	no	no	no	yes	no	farmer	no	yes	no	no	no	no	53
344	63	Endometrial cancer	urban	no	yes	no	no	no	no	no	farmer	no	yes	no	no	no	no	53
345	61	Endometrial cancer	rural	no	yes	no	no	no	no	no	farmer	no	yes	yes	no	no	no	53
346	47	Uterine leiomyoma	urban	no	yes	no	no	no	yes	no	farmer	yes	no	no	no	no	no	47
347	73	Endometrial cancer	rural	no	no	no	no	no	no	no	farmer	no	yes	no	no	no	no	52
348	61	Endometrial cancer	rural	no	yes	no	no	yes	no	no	farmer	no	yes	no	no	no	no	52
349	59	Endometrial cancer	rural	no	yes	no	no	no	no	no	farmer	no	yes	yes	no	no	no	52
35	29	Ovarian cystic mature teratoma	rural	no	no	no	no	yes	no	yes	worker	no	no	no	no	no	no	60
350	65	Endometrial cancer	rural	no	no	yes	no	no	no	no	farmer	no	yes	no	no	no	no	52
351	69	Ovarian cancer	urban	no	no	yes	no	no	no	no	farmer	no	yes	no	no	no	no	51
352	66	Ovarian cancer	urban	no	no	yes	no	no	no	no	farmer	no	yes	yes	no	no	no	44
353	64	Ovarian cancer	rural	no	yes	yes	yes	no	no	no	farmer	no	yes	no	no	no	no	60
354	73	Ovarian cancer	rural	no	yes	yes	no	no	no	no	farmer	no	yes	yes	no	no	no	60
355	65	Ovarian cancer	urban	no	yes	no	no	no	no	no	farmer	no	yes	no	no	no	no	44
356	59	Ovarian cancer	urban	no	yes	no	no	yes	no	no	farmer	no	yes	yes	no	no	no	60
357	49	Uterine leiomyoma	urban	no	yes	no	yes	no	yes	no	farmer	yes	no	no	no	no	no	47
358	65	Ovarian cancer	urban	no	yes	no	yes	no	yes	no	farmer	no	yes	no	no	no	no	59
359	73	Ovarian cancer	urban	no	no	no	yes	no	yes	no	farmer	no	yes	no	no	no	no	59
36	64	Cervical squamous cell carcinoma	urban	yes	no	no	no	no	yes	no	worker	yes	yes	yes	no	no	no	45
360	70	Ovarian cancer	urban	no	no	no	yes	no	yes	no	farmer	no	yes	yes	no	no	no	59
361	71	Ovarian cancer	urban	no	no	no	yes	no	yes	no	farmer	no	yes	no	no	no	no	58
362	73	Ovarian cancer	urban	no	no	no	no	no	yes	no	farmer	no	yes	no	no	no	no	58
363	70	Ovarian cancer	urban	no	no	no	yes	yes	yes	no	farmer	no	yes	no	no	no	no	58
364	63	Ovarian cancer	rural	no	no	no	yes	no	no	no	farmer	no	yes	no	no	no	no	47
365	77	Ovarian cancer	rural	no	no	no	no	no	yes	no	farmer	no	no	no	no	no	no	57
366	64	Ovarian cancer	rural	no	no	no	no	no	no	no	farmer	no	no	no	no	no	no	56
367	59	Ovarian cancer	rural	no	yes	no	no	no	no	no	farmer	no	no	no	no	no	no	44
368	23	Ovarian cystic mature teratoma	rural	no	yes	yes	no	no	no	yes	worker	no	no	no	no	no	no	59
369	77	Ovarian cancer	rural	no	yes	no	no	no	no	no	farmer	no	no	no	no	no	no	56
37	64	Ovarian cancer	rural	yes	yes	no	no	no	no	no	farmer	no	yes	no	no	no	no	44
370	74	Ovarian cancer	rural	no	no	no	no	no	yes	no	farmer	no	no	no	no	no	no	55
371	72	Ovarian cancer	rural	no	yes	no	no	no	no	no	farmer	no	no	no	no	no	no	54
372	65	Ovarian cancer	urban	no	no	no	no	no	no	no	farmer	no	no	no	no	no	no	48
373	71	Ovarian cancer	urban	no	yes	no	no	no	no	no	farmer	no	no	no	no	no	no	55
374	65	Ovarian cancer	rural	no	yes	no	no	no	yes	no	farmer	no	no	yes	no	no	no	55
375	64	Ovarian cancer	urban	no	no	no	no	no	no	no	farmer	no	no	yes	no	no	no	55
376	72	Ovarian cancer	urban	no	no	no	no	no	yes	no	farmer	no	no	no	no	no	no	54
377	59	Ovarian cancer	rural	no	no	yes	no	no	no	no	farmer	no	no	no	no	no	no	54
378	62	Ovarian cancer	rural	no	yes	yes	no	no	yes	no	farmer	no	no	no	no	no	no	54
379	64	Cervical squamous cell carcinoma	rural	no	yes	no	no	no	no	no	farmer	no	yes	no	no	no	no	45
38	69	Ovarian cancer	rural	yes	no	yes	no	no	yes	no	farmer	no	yes	no	no	no	no	53
380	73	Ovarian cancer	rural	no	no	yes	no	no	yes	no	farmer	no	no	no	no	no	no	53
381	70	Ovarian cancer	rural	no	no	yes	no	no	no	no	farmer	no	no	no	no	no	no	53
382	72	Ovarian cancer	rural	no	no	no	no	no	no	no	farmer	no	no	no	no	no	no	53
383	69	Ovarian cancer	rural	no	no	no	no	no	no	no	farmer	no	no	no	no	no	no	53
384	65	Ovarian cancer	urban	no	no	no	no	no	yes	no	farmer	no	no	no	no	no	no	52
385	76	Ovarian cancer	urban	no	no	no	no	no	no	no	farmer	no	no	no	no	no	no	46
386	61	Ovarian cancer	urban	no	no	yes	no	no	no	no	farmer	no	no	no	no	no	no	53
387	76	Ovarian cancer	urban	no	yes	no	no	yes	no	no	farmer	no	no	no	no	no	no	53
388	66	Ovarian cancer	urban	no	no	no	no	no	yes	no	farmer	no	no	no	no	no	no	53
389	64	Ovarian cancer	urban	no	yes	no	no	no	no	no	farmer	no	no	no	no	no	no	53
39	70	Cervical squamous cell carcinoma	urban	yes	no	yes	no	no	yes	no	worker	yes	yes	no	no	no	no	45
390	47	Uterine leiomyoma	urban	no	no	no	yes	no	yes	no	farmer	yes	no	no	no	no	no	47
391	64	Ovarian cancer	rural	no	yes	yes	no	no	no	no	farmer	no	no	no	no	no	no	53
392	72	Ovarian cancer	rural	no	no	yes	no	no	no	no	farmer	no	no	no	no	no	no	53
393	66	Ovarian cancer	rural	no	no	no	no	no	no	no	farmer	no	no	yes	no	no	no	52
394	58	Ovarian cancer	urban	no	yes	no	no	no	no	no	farmer	no	no	no	no	no	no	52
395	79	Ovarian cancer	urban	no	yes	no	no	no	no	no	farmer	no	no	yes	no	no	no	52
396	78	Ovarian cancer	urban	no	yes	no	no	no	no	no	farmer	no	no	no	no	no	no	50
397	73	Ovarian cancer	urban	no	no	no	no	no	no	no	farmer	no	no	no	no	no	no	50
398	66	Ovarian cancer	urban	no	yes	no	no	no	no	no	farmer	no	no	yes	no	no	no	51
399	66	Ovarian cancer	urban	no	yes	no	no	no	no	no	farmer	no	no	yes	no	no	no	51
4	65	Ovarian cancer	rural	yes	yes	yes	no	yes	no	no	farmer	no	yes	no	no	no	no	50
40	30	Ovarian cystic mature teratoma	rural	no	no	no	no	yes	yes	yes	farmer	no	no	no	no	no	no	59
400	73	Ovarian cancer	rural	no	no	no	no	no	no	no	farmer	no	no	yes	no	no	no	45
401	29	Ovarian cystic mature teratoma	urban	no	yes	no	yes	yes	yes	yes	worker	no	no	yes	no	no	no	59
402	62	Ovarian cancer	rural	no	yes	no	no	no	no	no	farmer	no	no	no	no	no	no	48
403	22	Ovarian cystic mature teratoma	urban	no	no	no	yes	no	no	yes	worker	no	no	no	no	no	no	59
404	66	Ovarian borderline tumor	urban	no	yes	no	yes	no	yes	no	worker	no	yes	no	no	no	no	42
405	25	Ovarian cystic mature teratoma	urban	no	no	no	no	no	no	yes	worker	no	no	no	no	no	no	59
406	53	Endometrial cancer	urban	yes	no	no	no	no	yes	no	farmer	no	yes	no	no	no	no	52
407	24	Ovarian mucinous cystadenoma	urban	no	yes	yes	no	no	no	no	worker	no	no	yes	no	no	no	51
408	27	Ovarian cystic mature teratoma	urban	no	no	no	no	yes	yes	yes	worker	no	no	yes	no	no	no	59
409	69	Ovarian borderline tumor	urban	no	yes	no	yes	no	no	no	worker	no	yes	no	no	no	no	60
41	61	Cervical squamous cell carcinoma	rural	no	yes	no	no	no	no	no	worker	yes	yes	no	no	no	no	44
410	36	Ovarian mucinous cystadenoma	rural	no	yes	no	yes	no	no	no	worker	no	no	yes	no	no	no	51
411	34	Uterine leiomyoma	urban	no	no	no	no	no	yes	no	farmer	yes	no	no	no	no	no	47
412	54	Endometrial cancer	urban	yes	no	no	no	no	yes	no	farmer	no	yes	no	no	no	no	51
413	72	Ovarian cancer	urban	yes	no	no	no	no	no	no	farmer	no	yes	no	no	no	no	48
414	38	Ovarian cystic mature teratoma	rural	no	yes	no	no	no	yes	yes	worker	no	no	no	no	no	no	58
415	66	Endometrial cancer	urban	yes	yes	no	no	no	yes	no	farmer	no	yes	no	no	no	no	51
416	65	Cervical squamous cell carcinoma	urban	no	yes	no	no	no	no	no	farmer	no	yes	no	no	no	no	45
417	62	Endometrial cancer	urban	yes	no	no	yes	yes	yes	no	farmer	no	yes	no	no	no	no	51
418	59	Cervical squamous cell carcinoma	urban	no	no	no	no	no	no	no	farmer	no	yes	yes	no	no	no	46
419	64	Ovarian cancer	rural	yes	yes	no	no	yes	no	no	farmer	no	yes	no	no	no	no	48
42	52	Endometrial cancer	urban	no	yes	yes	no	no	yes	no	farmer	no	yes	no	no	no	no	51
420	36	Ovarian mucinous cystadenoma	urban	no	no	no	no	no	no	no	worker	no	no	yes	no	no	no	51
421	64	Ovarian cancer	urban	no	no	no	no	yes	yes	no	farmer	yes	yes	no	no	no	no	48
422	70	Ovarian cancer	urban	no	no	no	yes	yes	yes	no	farmer	yes	yes	no	no	no	no	48
423	48	Ovarian cancer	urban	no	no	no	yes	no	yes	no	farmer	yes	yes	no	no	no	no	48
424	27	Ovarian cystic mature teratoma	urban	no	no	no	yes	yes	no	yes	worker	no	no	yes	no	no	no	58
425	45	Ovarian cancer	urban	no	no	no	yes	no	yes	no	farmer	yes	yes	no	no	no	no	44
426	55	Endometrial cancer	rural	yes	yes	no	no	no	no	no	farmer	no	yes	no	no	no	no	51
427	40	Ovarian cystic mature teratoma	rural	no	no	no	no	yes	yes	yes	farmer	no	no	no	no	no	no	58
428	66	Endometrial cancer	urban	yes	no	no	no	no	yes	no	farmer	no	yes	no	no	no	no	51
429	45	Ovarian cancer	urban	no	no	no	yes	no	yes	no	farmer	yes	yes	no	no	no	no	47
43	68	Endometrial cancer	urban	no	no	no	no	no	no	no	farmer	no	yes	no	no	no	no	51
430	44	Ovarian cancer	urban	no	no	no	yes	no	yes	no	farmer	yes	yes	no	no	no	no	47
431	73	Ovarian cancer	urban	no	no	no	yes	no	yes	no	farmer	yes	yes	no	no	no	no	47
432	33	Ovarian cystic mature teratoma	urban	no	yes	no	no	no	yes	yes	farmer	no	no	no	no	no	no	58
433	30	Ovarian cystic mature teratoma	rural	no	no	no	no	no	no	yes	farmer	no	no	no	no	no	no	58
434	65	Ovarian cancer	rural	yes	no	yes	no	no	no	no	farmer	no	yes	no	no	no	no	42
435	64	Cervical squamous cell carcinoma	rural	no	no	no	no	no	no	no	farmer	no	yes	no	no	no	no	47
436	58	Cervical squamous cell carcinoma	rural	no	no	yes	no	no	no	no	farmer	no	yes	yes	no	no	no	48
437	23	Ovarian cystic mature teratoma	rural	no	yes	no	no	no	no	yes	farmer	no	no	no	no	no	no	58
438	58	Cervical squamous cell carcinoma	urban	yes	yes	no	no	no	no	no	farmer	yes	yes	yes	no	no	no	49
439	55	Endometrial cancer	urban	yes	yes	no	yes	no	yes	no	farmer	no	yes	no	no	no	no	51
44	68	Endometrial cancer	rural	no	no	no	no	no	no	no	farmer	no	yes	no	no	no	no	51
440	33	Ovarian cystic mature teratoma	urban	no	yes	yes	no	no	no	yes	farmer	no	no	no	no	no	no	57
441	63	Cervical squamous cell carcinoma	urban	yes	yes	no	no	no	no	no	farmer	yes	yes	yes	no	no	no	50
442	25	Ovarian cystic mature teratoma	rural	no	no	yes	no	no	yes	yes	farmer	no	no	no	no	no	no	57
443	64	Ovarian cancer	rural	yes	no	no	no	no	no	no	farmer	no	yes	no	no	no	no	45
444	63	Ovarian cancer	rural	yes	no	no	no	no	yes	no	farmer	no	yes	no	no	no	no	45
445	73	Ovarian borderline tumor	urban	no	yes	no	yes	no	no	no	worker	no	yes	yes	no	no	no	60
446	39	Ovarian cystic mature teratoma	rural	no	yes	yes	no	no	no	yes	farmer	no	no	no	no	no	no	57
447	23	Ovarian cystic mature teratoma	rural	no	no	no	yes	yes	no	yes	farmer	no	no	no	no	no	no	57
448	70	Endometrial cancer	rural	yes	yes	no	no	no	no	no	farmer	no	yes	yes	no	no	no	42
449	21	Ovarian cystic mature teratoma	rural	no	yes	yes	no	no	no	yes	farmer	no	no	no	no	no	no	57
45	70	Cervical squamous cell carcinoma	rural	yes	yes	no	no	no	no	no	worker	yes	yes	yes	no	no	no	51
450	55	Endometrial cancer	urban	yes	yes	no	yes	no	yes	no	farmer	no	yes	no	no	no	no	42
451	28	Ovarian cystic mature teratoma	urban	no	yes	yes	no	no	no	yes	farmer	no	no	no	no	no	no	56
452	22	Ovarian cystic mature teratoma	rural	no	no	no	no	yes	no	yes	farmer	no	no	no	no	no	no	56
453	65	Ovarian cancer	rural	yes	no	no	yes	yes	no	no	farmer	no	yes	no	no	no	no	43
454	68	Cervical squamous cell carcinoma	urban	yes	yes	no	yes	no	no	no	farmer	yes	yes	yes	no	no	no	52
455	37	Ovarian cystic mature teratoma	urban	no	no	no	yes	no	yes	yes	farmer	no	no	no	no	no	no	56
456	66	Ovarian cancer	rural	yes	no	no	no	no	no	no	farmer	no	yes	no	no	no	no	43
457	45	Endometrial cancer	rural	yes	no	no	no	no	yes	no	farmer	no	yes	no	no	no	no	42
458	71	Cervical squamous cell carcinoma	urban	no	yes	no	no	no	yes	no	farmer	yes	yes	no	no	no	no	53
459	65	Ovarian cancer	rural	yes	no	no	no	no	no	no	farmer	no	yes	yes	no	no	no	42
46	26	Ovarian cystic mature teratoma	rural	no	no	no	yes	yes	no	yes	worker	no	no	no	no	no	no	56
460	61	Endometrial cancer	rural	yes	yes	no	no	no	no	no	farmer	no	yes	yes	no	no	no	50
47	72	Cervical squamous cell carcinoma	rural	yes	yes	no	no	no	yes	no	worker	yes	yes	no	no	no	no	54
48	66	Cervical squamous cell carcinoma	rural	yes	yes	no	yes	no	no	no	worker	yes	yes	yes	no	no	no	55
49	42	Cervical squamous cell carcinoma	urban	yes	yes	no	yes	yes	no	no	worker	yes	yes	yes	no	no	no	56
5	44	Ovarian cancer	rural	yes	no	no	no	no	no	no	farmer	no	yes	no	no	no	no	42
50	70	Cervical squamous cell carcinoma	rural	no	yes	no	no	no	yes	no	worker	yes	no	no	no	no	no	57
51	59	Endometrial cancer	urban	no	no	no	yes	no	yes	no	farmer	no	yes	no	no	no	no	42
52	66	Cervical squamous cell carcinoma	urban	no	yes	no	no	no	no	no	worker	yes	no	yes	no	no	no	58
53	66	Ovarian cancer	urban	no	yes	no	no	no	yes	no	farmer	no	yes	no	yes	no	yes	24
54	48	Ovarian cancer	rural	yes	no	no	no	yes	no	yes	farmer	no	no	no	yes	yes	yes	24
55	44	Ovarian cancer	rural	yes	no	no	no	yes	no	yes	farmer	no	no	no	yes	no	yes	24
56	64	Cervical squamous cell carcinoma	urban	no	yes	no	no	no	no	no	worker	yes	no	yes	no	no	no	59
57	65	Ovarian borderline tumor	urban	no	no	no	yes	no	yes	no	worker	no	yes	no	no	no	no	43
58	71	Ovarian cancer	rural	yes	yes	no	no	yes	yes	yes	farmer	no	yes	no	yes	no	yes	24
59	49	Ovarian cancer	rural	yes	yes	no	no	no	yes	yes	farmer	no	no	no	yes	no	yes	24
6	25	Ovarian mucinous cystadenoma	urban	no	yes	no	no	no	yes	no	worker	no	no	yes	no	no	no	51
60	65	Cervical squamous cell carcinoma	urban	no	yes	no	no	no	no	no	worker	yes	no	no	no	no	no	59
61	65	Cervical squamous cell carcinoma	urban	no	yes	yes	no	no	yes	no	worker	yes	no	yes	no	no	no	59
62	65	Ovarian cancer	urban	yes	no	no	no	no	yes	yes	farmer	no	yes	yes	yes	no	yes	36
63	66	Ovarian cancer	urban	yes	yes	no	no	no	yes	yes	farmer	no	yes	no	yes	no	yes	12
64	58	Endometrial cancer	urban	no	yes	no	yes	no	yes	no	farmer	no	yes	no	no	no	no	50
65	63	Cervical squamous cell carcinoma	urban	no	yes	no	yes	no	no	no	worker	yes	no	yes	no	no	no	59
66	66	Ovarian cancer	urban	yes	no	no	no	yes	yes	yes	farmer	no	yes	no	yes	no	yes	12
67	64	Ovarian cancer	urban	no	no	no	yes	no	yes	yes	farmer	no	yes	yes	yes	no	yes	24
68	34	Ovarian cystic mature teratoma	rural	no	no	no	no	yes	no	yes	worker	no	no	no	no	no	no	56
69	65	Cervical squamous cell carcinoma	rural	no	yes	yes	no	no	no	no	worker	yes	no	no	no	no	no	59
7	20	Ovarian mucinous cystadenoma	urban	no	no	no	no	yes	no	no	worker	no	no	yes	no	no	no	51
70	71	Ovarian cancer	urban	no	yes	no	no	no	no	yes	farmer	no	yes	no	yes	no	yes	36
71	72	Ovarian cancer	urban	no	no	yes	yes	no	no	yes	farmer	no	yes	no	yes	no	yes	24
72	47	Ovarian cancer	rural	no	no	no	no	no	no	yes	farmer	no	no	yes	yes	no	yes	60
73	63	Ovarian cancer	urban	no	no	no	no	no	yes	yes	farmer	no	yes	no	yes	yes	yes	24
74	64	Cervical squamous cell carcinoma	urban	no	yes	yes	no	no	no	no	worker	yes	no	no	no	no	no	58
75	71	Cervical squamous cell carcinoma	urban	no	no	yes	no	no	yes	no	worker	yes	no	yes	no	no	no	58
76	72	Cervical squamous cell carcinoma	urban	no	no	no	no	no	no	no	worker	yes	no	yes	no	no	no	58
77	30	Ovarian cystic mature teratoma	rural	no	no	no	no	no	no	yes	farmer	no	no	no	no	no	no	55
78	19	Ovarian cystic mature teratoma	rural	no	yes	yes	no	no	no	yes	farmer	no	no	no	no	no	no	55
79	24	Ovarian cystic mature teratoma	rural	no	no	no	no	yes	no	yes	worker	no	no	no	no	no	no	55
8	28	Ovarian cystic mature teratoma	urban	no	yes	no	yes	no	yes	yes	farmer	no	no	no	no	no	no	55
80	65	Cervical squamous cell carcinoma	urban	no	no	no	no	no	no	no	worker	yes	no	yes	no	no	no	58
81	25	Ovarian mucinous cystadenoma	urban	no	no	no	yes	no	yes	no	worker	no	no	no	no	no	no	51
82	19	Ovarian cystic mature teratoma	rural	no	no	yes	no	yes	no	yes	farmer	no	no	no	no	no	no	54
83	33	Ovarian cystic mature teratoma	rural	no	no	yes	no	yes	yes	yes	farmer	no	no	no	no	no	no	54
84	30	Ovarian cystic mature teratoma	rural	no	no	yes	no	no	no	yes	farmer	no	no	no	no	no	no	54
85	24	Ovarian cystic mature teratoma	rural	no	no	no	no	no	no	yes	farmer	no	no	no	no	no	no	54
86	25	Ovarian cystic mature teratoma	urban	no	no	no	no	yes	no	yes	farmer	no	no	no	no	no	no	54
87	53	Endometrial cancer	urban	no	no	no	yes	no	yes	no	farmer	no	yes	no	no	no	no	44
88	21	Ovarian cystic mature teratoma	rural	no	no	no	no	yes	yes	yes	farmer	no	no	no	no	no	no	54
89	23	Ovarian cystic mature teratoma	rural	no	no	no	yes	yes	no	yes	farmer	no	no	yes	no	no	no	54
9	51	Endometrial cancer	urban	yes	yes	no	no	no	yes	no	farmer	no	yes	no	no	no	no	49
90	26	Ovarian cystic mature teratoma	rural	no	no	no	no	yes	no	yes	worker	no	no	yes	no	no	no	54
91	64	Cervical squamous cell carcinoma	urban	no	no	no	no	no	yes	no	worker	yes	no	no	no	no	no	58
92	28	Ovarian cystic mature teratoma	urban	no	no	no	no	no	yes	no	worker	no	no	no	no	no	no	54
93	28	Ovarian cystic mature teratoma	urban	no	no	no	yes	no	no	no	worker	no	no	no	no	no	no	54
94	27	Ovarian cystic mature teratoma	urban	no	no	no	yes	no	no	no	worker	no	no	no	no	no	no	54
95	43	Ovarian cystic mature teratoma	rural	no	yes	no	yes	no	yes	no	worker	no	no	yes	no	no	no	54
96	23	Ovarian mucinous cystadenoma	urban	no	no	no	no	no	yes	no	worker	no	no	no	no	no	no	51
97	71	Ovarian borderline tumor	urban	no	no	no	no	no	no	no	worker	no	yes	no	no	no	no	43
98	38	Ovarian cystic mature teratoma	rural	no	no	no	no	no	no	no	worker	no	no	no	no	no	no	53
99	36	Ovarian cystic mature teratoma	urban	no	yes	no	no	yes	no	no	worker	no	no	no	no	no	no	53

## Sheet: data for control
Control No.	Age	Residence area	Contact with cats	Contact with dogs	Contact with swine	Consumption of raw/undercooked meat	Consumption of raw vegetables	Exposure to soil	Source of drinking water	History of abortion	occupation	IgG	IgM	Infection	Follow up time(:months)
1	48	urban	no	no	yes	no	no	yes	yes	no	worker	no	no	no	53
10	23	rural	yes	no	no	yes	yes	no	no	no	farmer	no	no	no	53
100	35	urban	no	no	no	no	no	no	yes	no	farmer	no	no	no	53
101	36	urban	no	no	no	no	no	no	no	no	farmer	no	no	no	53
102	36	urban	yes	no	no	no	yes	no	no	no	farmer	no	no	no	53
103	36	rural	no	no	no	no	no	no	yes	yes	farmer	yes	no	yes	60
104	36	rural	no	no	no	no	yes	yes	yes	no	worker	no	no	no	54
105	36	rural	no	no	no	yes	no	no	yes	yes	farmer	yes	no	yes	48
106	37	rural	no	no	no	yes	no	no	no	no	farmer	no	no	no	56
107	37	rural	no	yes	no	no	no	yes	no	no	worker	no	no	no	57
108	37	rural	yes	no	yes	no	yes	no	yes	no	worker	no	no	no	58
109	37	urban	no	no	no	no	no	no	no	no	farmer	no	no	no	53
11	23	rural	no	yes	yes	no	no	yes	yes	no	worker	no	no	no	53
110	37	urban	no	yes	no	no	yes	no	no	no	farmer	no	no	no	53
111	37	rural	no	no	no	no	no	yes	yes	no	worker	no	no	no	53
112	38	urban	yes	no	no	yes	no	no	no	yes	farmer	yes	no	yes	36
113	38	rural	no	yes	no	no	yes	yes	no	no	farmer	no	no	no	53
114	38	rural	no	no	yes	no	no	no	no	yes	worker	no	no	no	53
115	38	urban	no	yes	no	no	yes	no	no	no	farmer	no	no	no	60
116	38	rural	no	no	no	no	no	no	no	no	worker	no	no	no	60
117	38	rural	yes	no	no	no	no	yes	no	yes	worker	no	no	no	60
118	39	urban	no	no	no	no	no	no	yes	no	farmer	no	no	no	60
119	39	urban	yes	no	yes	no	no	yes	no	no	farmer	no	no	no	60
12	24	urban	yes	no	no	no	no	yes	yes	no	farmer	no	no	no	60
120	39	urban	no	no	yes	no	yes	no	yes	no	worker	no	no	no	60
121	40	rural	no	no	no	no	yes	no	no	no	farmer	no	no	no	59
122	40	rural	no	no	no	no	yes	no	yes	no	farmer	no	no	no	59
123	40	urban	no	no	yes	no	yes	no	yes	no	farmer	no	no	no	59
124	40	urban	no	no	no	yes	yes	no	yes	yes	farmer	no	no	no	59
125	41	urban	no	no	no	yes	no	no	no	no	worker	no	no	no	59
126	41	urban	yes	no	no	no	no	no	no	no	farmer	no	no	no	59
127	41	urban	no	no	yes	no	no	no	yes	yes	worker	no	no	no	58
128	42	urban	no	no	no	no	yes	yes	yes	no	farmer	no	no	no	58
129	42	rural	yes	no	yes	no	no	no	yes	no	farmer	no	no	no	58
13	24	rural	no	no	no	yes	yes	yes	no	no	farmer	no	no	no	58
130	42	urban	no	no	no	no	no	no	yes	yes	worker	no	no	no	58
131	43	rural	no	no	no	no	yes	no	yes	no	farmer	no	no	no	58
132	43	rural	no	yes	yes	no	no	yes	yes	no	farmer	no	no	no	57
133	43	rural	no	no	no	no	no	no	no	no	farmer	no	no	no	57
134	43	urban	yes	no	no	no	no	yes	yes	no	farmer	no	no	no	57
135	43	rural	no	no	no	no	no	no	yes	no	farmer	no	no	no	57
136	43	urban	yes	no	no	no	no	no	yes	no	farmer	no	no	no	57
137	43	urban	yes	no	no	no	no	yes	no	no	farmer	no	no	no	56
138	44	urban	no	no	no	yes	yes	no	yes	no	farmer	no	no	no	56
139	44	urban	no	no	no	yes	no	no	yes	no	farmer	no	no	no	56
14	24	rural	yes	no	yes	yes	yes	yes	yes	no	farmer	yes	no	yes	24
140	44	urban	no	no	no	no	yes	yes	yes	no	worker	no	no	no	56
141	44	urban	no	no	no	no	no	no	yes	yes	worker	no	no	no	55
142	44	rural	no	no	no	no	no	no	yes	no	worker	no	no	no	55
143	44	rural	no	no	no	yes	yes	no	no	no	worker	no	no	no	55
144	44	urban	no	yes	no	yes	no	no	no	yes	farmer	no	no	no	55
145	44	urban	no	no	no	no	no	no	no	no	farmer	no	no	no	54
146	44	urban	yes	yes	yes	yes	no	yes	yes	no	farmer	no	no	no	54
147	44	rural	no	yes	no	yes	no	no	no	no	farmer	no	no	no	54
148	45	urban	no	yes	no	no	no	yes	no	no	worker	no	no	no	54
149	45	rural	no	yes	no	no	no	no	no	no	worker	no	no	no	54
15	24	urban	no	no	no	no	yes	no	yes	no	farmer	no	no	no	54
150	45	rural	yes	no	no	no	no	yes	no	no	farmer	no	no	no	54
151	45	rural	yes	no	no	no	yes	no	yes	no	worker	no	no	no	54
152	45	rural	no	no	no	no	no	no	no	no	farmer	no	no	no	54
153	45	urban	no	no	no	no	no	yes	yes	no	farmer	no	no	no	54
154	45	rural	no	no	no	no	no	yes	yes	no	worker	no	no	no	54
155	46	urban	no	no	no	no	yes	no	yes	no	worker	no	no	no	54
156	46	urban	no	no	no	no	yes	no	yes	no	farmer	no	no	no	53
157	46	rural	yes	no	no	no	no	no	no	no	farmer	no	no	no	53
158	46	rural	no	yes	no	no	no	yes	no	no	worker	no	no	no	53
159	46	urban	no	no	no	yes	yes	no	yes	yes	farmer	no	no	no	53
16	24	rural	no	no	yes	no	yes	no	yes	yes	worker	no	no	no	53
160	46	urban	no	no	no	no	yes	no	yes	no	farmer	no	no	no	53
161	47	rural	no	no	no	no	yes	no	yes	yes	farmer	no	no	no	53
162	47	urban	no	no	yes	no	no	no	no	no	farmer	no	no	no	53
163	47	rural	yes	no	yes	no	no	no	no	no	farmer	no	no	no	53
164	47	urban	yes	no	yes	no	no	no	yes	no	farmer	no	no	no	53
165	47	rural	no	no	no	no	yes	no	yes	no	worker	no	no	no	53
166	47	rural	no	no	no	yes	yes	no	yes	no	worker	no	no	no	53
167	48	urban	no	no	no	no	no	no	no	no	farmer	no	no	no	53
168	48	urban	yes	no	no	no	yes	no	yes	no	farmer	no	no	no	53
169	48	rural	no	no	no	no	no	no	yes	no	farmer	no	no	no	53
17	24	rural	no	yes	no	no	no	no	no	no	farmer	no	no	no	53
170	48	rural	no	yes	no	no	yes	yes	no	no	farmer	no	no	no	53
171	48	rural	no	no	no	no	yes	no	yes	no	farmer	no	no	no	52
172	48	urban	no	no	yes	no	no	no	yes	yes	worker	no	no	no	52
173	48	urban	no	yes	no	no	no	no	no	no	farmer	no	no	no	52
174	49	rural	no	no	no	yes	no	no	no	no	farmer	no	no	no	52
175	49	urban	yes	no	no	yes	yes	no	yes	yes	farmer	yes	yes	yes	36
176	49	urban	no	no	no	no	yes	no	no	no	farmer	no	no	no	51
177	49	urban	no	yes	no	yes	no	no	yes	no	farmer	no	no	no	51
178	49	urban	yes	no	yes	no	yes	no	yes	no	worker	no	no	no	51
179	49	rural	no	no	no	no	yes	no	yes	no	farmer	no	no	no	51
18	24	urban	no	no	no	no	no	no	yes	no	farmer	no	no	no	51
180	50	urban	yes	no	no	no	yes	yes	no	no	farmer	no	no	no	51
181	50	rural	no	no	yes	no	no	no	yes	no	worker	no	no	no	51
182	51	urban	no	no	no	no	no	no	no	no	farmer	no	no	no	51
183	51	urban	yes	yes	no	no	no	no	yes	yes	farmer	yes	no	yes	48
184	51	rural	no	yes	no	no	no	no	yes	no	farmer	no	no	no	51
185	52	urban	yes	no	yes	no	no	no	yes	no	farmer	no	no	no	51
186	52	rural	no	yes	yes	no	yes	no	no	no	farmer	no	no	no	51
187	53	urban	no	no	no	no	yes	no	no	no	farmer	no	no	no	50
188	53	urban	no	no	no	no	yes	no	yes	yes	worker	no	no	no	50
189	54	urban	no	no	no	no	yes	no	yes	no	farmer	no	no	no	50
19	24	urban	no	yes	yes	no	no	no	no	yes	farmer	no	no	no	49
190	54	urban	no	no	no	no	yes	no	no	no	farmer	no	no	no	49
191	55	urban	no	no	no	no	yes	no	no	no	farmer	no	no	no	49
192	55	urban	no	no	no	no	no	no	yes	yes	worker	no	no	no	49
193	55	rural	yes	no	no	no	no	no	yes	no	worker	no	no	no	48
194	55	urban	no	no	no	no	no	no	no	no	worker	no	no	no	48
195	55	rural	yes	no	no	no	no	no	yes	no	worker	no	no	no	48
196	55	rural	no	no	no	no	yes	yes	no	yes	worker	no	no	no	48
197	57	rural	no	no	no	no	no	yes	yes	no	farmer	no	no	no	48
198	57	urban	no	no	no	no	yes	yes	yes	yes	farmer	no	no	no	48
199	58	urban	no	no	no	no	yes	no	no	no	farmer	no	no	no	48
2	46	urban	no	yes	no	no	no	no	yes	no	farmer	no	no	no	48
20	25	urban	no	no	no	no	yes	no	yes	no	farmer	no	no	no	47
200	58	rural	no	no	no	yes	no	yes	yes	yes	farmer	no	no	no	47
201	58	urban	yes	no	no	no	yes	no	yes	no	farmer	no	no	no	47
202	58	rural	no	no	no	no	no	no	yes	no	farmer	no	no	no	47
203	59	urban	yes	no	no	yes	no	no	no	no	farmer	no	no	no	47
204	59	urban	no	no	no	no	yes	no	no	no	farmer	no	no	no	46
205	59	rural	no	no	no	no	no	no	no	no	farmer	no	no	no	46
206	59	rural	no	no	no	no	yes	no	yes	no	farmer	no	no	no	46
207	59	urban	no	no	no	no	yes	no	no	no	worker	no	no	no	45
208	59	rural	no	no	no	no	yes	no	yes	yes	farmer	no	no	no	45
209	59	urban	yes	no	no	no	yes	no	no	no	farmer	no	no	no	45
21	25	urban	no	yes	no	no	yes	no	yes	no	farmer	no	no	no	45
210	59	urban	no	no	no	no	yes	no	yes	no	worker	no	no	no	44
211	59	urban	no	no	yes	no	yes	no	yes	yes	farmer	no	no	no	44
212	59	rural	no	yes	no	no	no	no	no	no	farmer	no	no	no	44
213	59	urban	no	yes	no	no	yes	no	yes	no	worker	no	no	no	44
214	59	urban	no	no	no	no	yes	no	yes	yes	farmer	no	no	no	44
215	59	urban	no	no	yes	no	yes	no	yes	no	farmer	no	no	no	44
216	60	urban	no	no	no	no	yes	no	yes	no	farmer	no	no	no	43
217	60	urban	yes	no	no	no	yes	no	yes	no	farmer	no	no	no	43
218	61	urban	no	no	no	no	no	no	yes	no	worker	no	no	no	43
219	61	urban	no	no	no	yes	yes	no	no	no	farmer	no	no	no	43
22	25	urban	yes	yes	no	no	yes	yes	yes	no	farmer	yes	no	yes	24
220	61	urban	no	no	no	no	yes	no	no	no	worker	no	no	no	42
221	61	urban	no	no	yes	no	yes	no	yes	no	worker	no	no	no	47
222	61	rural	no	no	yes	no	yes	no	yes	no	farmer	no	no	no	48
223	61	rural	no	no	no	no	yes	no	no	no	farmer	no	no	no	49
224	61	rural	no	yes	no	yes	no	yes	yes	no	farmer	no	no	no	48
225	61	rural	yes	no	no	no	yes	no	yes	no	worker	no	no	no	48
226	62	rural	no	no	no	no	no	yes	yes	no	worker	no	no	no	47
227	62	urban	no	no	no	no	no	no	yes	no	farmer	no	no	no	47
228	62	urban	no	no	no	no	yes	no	no	no	worker	no	no	no	47
229	63	urban	no	yes	no	no	no	no	yes	no	farmer	no	no	no	47
23	25	urban	yes	no	no	no	no	no	no	no	farmer	no	no	no	47
230	63	urban	yes	no	no	no	yes	no	no	no	farmer	no	no	no	46
231	63	rural	no	no	no	no	yes	no	no	no	farmer	no	no	no	46
232	63	urban	no	no	no	no	yes	no	yes	no	farmer	no	no	no	46
233	63	rural	no	no	yes	no	no	no	no	no	worker	no	no	no	45
234	63	rural	no	no	yes	no	yes	no	yes	no	farmer	no	no	no	45
235	63	rural	yes	no	no	no	yes	no	yes	no	farmer	no	no	no	45
236	63	urban	no	no	no	no	yes	yes	yes	no	farmer	no	no	no	45
237	63	urban	no	no	no	no	yes	yes	yes	no	farmer	no	no	no	44
238	63	urban	no	no	no	no	yes	yes	yes	no	farmer	no	no	no	44
239	63	urban	no	no	no	no	yes	no	yes	no	worker	no	no	no	44
24	25	rural	no	no	no	no	no	no	no	no	farmer	no	no	no	48
240	63	urban	no	yes	no	no	yes	no	yes	no	farmer	no	no	no	44
241	63	urban	no	no	no	no	yes	no	yes	no	farmer	no	no	no	48
242	63	rural	no	no	no	no	yes	no	yes	yes	farmer	no	no	no	43
243	63	rural	no	no	no	no	no	no	no	no	farmer	no	no	no	43
244	63	urban	no	no	no	no	yes	no	no	no	farmer	no	no	no	48
245	63	urban	no	no	no	no	yes	no	yes	yes	farmer	no	no	no	43
246	63	rural	no	no	no	no	yes	no	no	no	worker	no	no	no	42
247	64	rural	no	no	no	no	yes	no	yes	no	farmer	no	no	no	42
248	64	urban	no	yes	no	no	yes	no	no	no	farmer	no	no	no	48
249	64	rural	no	no	yes	no	yes	no	no	no	farmer	no	no	no	48
25	25	urban	no	yes	no	yes	no	yes	no	no	farmer	no	no	no	48
250	64	rural	no	no	no	no	no	no	yes	no	worker	no	no	no	44
251	64	rural	no	yes	no	no	yes	yes	no	no	farmer	no	no	no	50
252	64	rural	yes	no	yes	yes	yes	yes	yes	no	farmer	yes	no	yes	48
253	64	rural	yes	no	no	yes	yes	no	no	no	farmer	no	no	no	45
254	64	rural	no	no	no	no	yes	no	yes	no	farmer	no	no	no	46
255	64	urban	no	no	no	no	no	no	no	no	worker	no	no	no	47
256	64	urban	no	no	no	no	no	no	no	yes	worker	no	no	no	48
257	64	rural	no	no	no	no	no	no	yes	no	worker	no	no	no	49
258	64	rural	no	no	no	no	yes	yes	yes	no	farmer	no	no	no	50
259	64	rural	no	no	no	no	yes	no	yes	no	farmer	no	no	no	51
26	25	urban	no	no	yes	no	no	no	no	no	farmer	no	no	no	52
260	64	rural	yes	no	no	yes	yes	yes	yes	no	farmer	yes	yes	yes	48
261	64	rural	no	no	no	no	yes	no	yes	no	farmer	no	no	no	53
262	64	urban	no	no	no	no	yes	no	yes	no	farmer	no	no	no	43
263	64	rural	no	no	no	yes	yes	no	yes	no	farmer	no	no	no	53
264	64	rural	no	no	no	no	yes	no	no	no	farmer	no	no	no	53
265	64	rural	no	no	no	no	yes	no	yes	no	farmer	no	no	no	53
266	64	urban	yes	no	no	yes	no	no	no	yes	farmer	yes	no	yes	48
267	64	urban	no	no	no	yes	yes	no	yes	no	farmer	no	no	no	53
268	64	urban	no	yes	no	yes	no	no	yes	no	farmer	no	no	no	53
269	64	urban	no	no	no	no	yes	no	yes	no	farmer	no	no	no	53
27	25	urban	no	no	no	no	yes	no	yes	no	farmer	no	no	no	53
270	64	rural	no	no	no	no	yes	no	no	no	worker	no	no	no	53
271	64	rural	no	no	no	no	yes	no	yes	yes	worker	no	no	no	60
272	64	urban	no	no	no	no	yes	no	yes	no	worker	no	no	no	60
273	64	urban	yes	no	no	yes	yes	no	yes	no	farmer	no	no	no	60
274	64	urban	no	yes	no	yes	no	no	yes	no	farmer	no	no	no	60
275	64	rural	no	no	no	no	no	no	yes	no	worker	no	no	no	60
276	64	rural	no	no	yes	no	yes	yes	no	no	farmer	no	no	no	60
277	64	rural	no	no	yes	no	yes	no	yes	no	worker	no	no	no	60
278	64	urban	no	yes	no	no	no	no	no	no	farmer	no	no	no	59
279	64	rural	yes	no	no	no	no	yes	no	no	farmer	no	no	no	59
28	25	urban	no	no	no	no	no	no	no	no	worker	no	no	no	59
280	64	urban	no	no	no	no	yes	no	yes	no	farmer	no	no	no	59
281	64	urban	no	no	no	no	yes	no	yes	yes	farmer	no	no	no	59
282	64	rural	no	no	no	no	no	no	yes	no	farmer	no	no	no	59
283	64	urban	no	no	no	yes	yes	no	yes	no	farmer	no	no	no	58
284	64	rural	no	no	yes	no	yes	no	yes	yes	worker	no	no	no	58
285	64	urban	no	yes	no	no	yes	yes	yes	no	farmer	no	no	no	58
286	64	rural	yes	no	yes	no	yes	no	yes	no	worker	no	no	no	58
287	64	urban	no	no	no	no	yes	no	no	no	farmer	no	no	no	58
288	64	rural	no	no	no	no	yes	no	no	yes	worker	no	no	no	58
289	65	urban	no	no	no	no	yes	no	yes	no	worker	no	no	no	57
29	25	urban	no	yes	no	yes	no	yes	no	no	worker	no	no	no	57
290	65	rural	no	no	no	no	yes	no	yes	no	farmer	no	no	no	57
291	65	urban	yes	no	no	no	yes	no	yes	no	farmer	no	no	no	57
292	65	rural	yes	no	yes	no	no	no	yes	no	farmer	no	no	no	57
293	65	rural	no	no	no	no	yes	no	no	yes	farmer	no	no	no	56
294	65	urban	no	no	no	yes	yes	no	yes	no	farmer	no	no	no	56
295	65	rural	no	yes	no	yes	no	yes	yes	no	farmer	no	no	no	56
296	65	rural	no	yes	no	no	no	no	yes	no	farmer	no	no	no	56
297	65	rural	no	no	no	yes	yes	no	yes	yes	worker	no	no	no	56
298	65	rural	no	yes	no	no	yes	no	yes	no	farmer	no	no	no	55
299	65	rural	no	no	yes	no	yes	no	no	no	farmer	no	no	no	55
3	28	rural	no	no	yes	no	yes	no	yes	no	farmer	no	no	no	55
30	25	urban	yes	no	no	no	no	no	no	no	farmer	no	no	no	55
300	65	urban	no	no	no	no	yes	no	yes	no	farmer	no	no	no	54
301	65	urban	no	yes	yes	no	no	no	no	no	farmer	no	no	no	54
302	65	rural	no	yes	no	yes	no	no	no	yes	farmer	no	no	no	54
303	65	urban	no	no	no	no	yes	no	yes	no	worker	no	no	no	54
304	65	urban	no	yes	no	no	no	no	yes	no	farmer	no	no	no	54
305	65	rural	yes	no	yes	yes	yes	no	yes	no	farmer	no	no	no	54
306	65	urban	no	no	yes	no	no	no	yes	no	worker	no	no	no	54
307	65	urban	no	no	no	no	yes	no	yes	no	farmer	no	no	no	54
308	65	rural	yes	no	no	no	yes	yes	yes	no	farmer	yes	no	yes	60
309	65	rural	yes	no	no	yes	no	no	no	no	farmer	no	no	no	54
31	25	rural	no	no	no	no	no	no	yes	no	farmer	no	no	no	54
310	65	urban	no	no	no	no	no	yes	no	no	worker	no	no	no	54
311	65	rural	no	no	no	yes	yes	no	yes	no	farmer	no	no	no	53
312	65	urban	yes	yes	no	no	no	no	yes	no	farmer	no	no	no	53
313	65	urban	no	no	no	yes	yes	no	yes	no	farmer	no	no	no	53
314	65	rural	no	no	no	no	no	no	no	no	farmer	no	no	no	48
315	65	rural	no	no	no	no	yes	no	yes	no	farmer	no	no	no	53
316	65	rural	no	yes	no	no	no	no	yes	no	farmer	no	no	no	48
317	65	rural	no	no	no	no	yes	no	no	no	worker	no	no	no	48
318	66	rural	no	no	no	no	no	no	yes	no	farmer	no	no	no	53
319	66	rural	yes	no	no	no	no	no	no	no	worker	no	no	no	48
32	25	urban	no	no	no	no	yes	no	no	no	worker	no	no	no	53
320	66	urban	no	no	yes	no	yes	no	yes	no	farmer	no	no	no	53
321	66	urban	no	no	no	no	yes	no	yes	no	worker	no	no	no	53
322	66	urban	yes	no	no	no	no	yes	yes	no	farmer	no	no	no	53
323	66	urban	no	yes	no	no	no	no	no	no	worker	no	no	no	53
324	66	urban	no	no	no	no	no	no	no	no	farmer	no	no	no	53
325	66	urban	no	no	no	no	no	no	no	no	farmer	no	no	no	53
326	66	urban	yes	yes	no	no	no	yes	no	no	worker	no	no	no	53
327	66	urban	no	yes	yes	no	yes	no	yes	no	worker	no	no	no	52
328	66	urban	no	no	no	yes	no	no	yes	no	farmer	no	no	no	52
329	66	urban	no	no	no	no	yes	no	no	no	farmer	no	no	no	52
33	25	urban	no	no	no	no	no	no	no	no	worker	no	no	no	52
330	66	rural	no	no	no	no	no	yes	yes	no	farmer	no	no	no	52
331	66	urban	no	no	no	no	no	no	yes	no	farmer	no	no	no	51
332	66	urban	no	yes	no	no	no	no	yes	no	farmer	no	no	no	51
333	66	urban	yes	no	no	yes	no	no	no	no	farmer	no	no	no	51
334	66	rural	no	no	yes	no	yes	yes	yes	no	farmer	no	no	no	51
335	66	rural	yes	no	no	no	no	no	yes	no	farmer	no	no	no	51
336	66	urban	no	no	no	no	no	no	yes	no	farmer	no	no	no	51
337	67	urban	no	no	no	no	no	no	no	no	farmer	no	no	no	51
338	68	rural	no	no	no	no	yes	no	no	no	farmer	no	no	no	51
339	68	urban	no	no	no	no	yes	no	yes	no	worker	no	no	no	51
34	26	urban	no	yes	no	no	no	no	no	no	farmer	no	no	no	47
340	68	urban	no	no	no	no	yes	no	yes	no	farmer	no	no	no	47
341	68	urban	no	no	no	no	no	yes	no	no	farmer	no	no	no	47
342	68	urban	no	yes	no	no	yes	no	no	no	worker	no	no	no	50
343	68	urban	no	no	yes	no	yes	no	no	no	farmer	no	no	no	47
344	69	urban	no	no	yes	no	no	no	yes	no	farmer	no	no	no	50
345	69	rural	yes	yes	yes	no	no	no	no	yes	worker	no	no	no	47
346	69	rural	no	no	no	no	no	yes	yes	no	farmer	no	no	no	49
347	69	urban	yes	yes	yes	no	no	no	no	no	farmer	no	no	no	49
348	69	urban	yes	no	no	no	no	no	yes	no	worker	no	no	no	49
349	69	rural	no	no	no	no	yes	no	yes	no	farmer	no	no	no	48
35	26	urban	no	no	yes	no	no	no	no	no	worker	no	no	no	48
350	69	urban	yes	no	no	no	yes	yes	no	no	farmer	no	no	no	48
351	69	rural	no	no	yes	no	yes	no	yes	no	farmer	no	no	no	48
352	70	urban	no	yes	yes	no	yes	no	yes	no	farmer	no	no	no	48
353	70	rural	no	no	no	no	yes	no	yes	no	farmer	no	no	no	48
354	70	rural	no	no	no	yes	no	no	no	no	farmer	no	no	no	48
355	70	urban	no	no	no	yes	no	no	yes	no	worker	no	no	no	48
356	70	urban	no	yes	yes	yes	no	no	yes	no	farmer	no	no	no	47
357	70	urban	no	no	no	yes	yes	no	yes	no	farmer	no	no	no	47
358	70	rural	yes	no	no	no	yes	no	yes	no	farmer	no	no	no	47
359	70	urban	no	no	no	no	yes	no	no	no	farmer	no	no	no	47
36	26	urban	no	no	yes	no	yes	no	yes	no	farmer	no	no	no	47
360	70	urban	no	yes	no	no	no	no	yes	no	farmer	no	no	no	46
361	70	urban	yes	no	no	yes	no	no	yes	no	farmer	no	no	no	46
362	70	rural	no	no	no	no	no	no	yes	no	worker	no	no	no	46
363	70	urban	no	no	no	yes	no	yes	yes	no	farmer	no	no	no	45
364	70	urban	yes	no	no	no	no	no	no	no	worker	no	no	no	45
365	70	rural	no	no	yes	no	yes	yes	yes	no	farmer	no	no	no	45
366	70	rural	no	no	no	yes	yes	yes	yes	no	farmer	no	no	no	45
367	70	urban	no	no	no	no	no	yes	no	no	farmer	no	no	no	44
368	70	urban	no	no	no	no	no	yes	yes	no	farmer	no	no	no	44
369	70	urban	no	no	no	no	no	no	yes	yes	farmer	no	no	no	44
37	26	urban	no	yes	yes	no	no	no	no	no	farmer	no	no	no	44
370	70	urban	no	no	no	no	no	no	no	no	farmer	no	no	no	44
371	70	urban	no	no	no	no	no	yes	no	yes	farmer	no	no	no	44
372	70	rural	yes	no	yes	no	no	no	no	no	worker	no	no	no	43
373	71	urban	no	no	no	yes	yes	no	no	no	worker	no	no	no	43
374	71	rural	yes	yes	no	no	no	no	no	yes	farmer	no	no	no	43
375	71	rural	yes	no	no	yes	no	yes	yes	yes	worker	no	no	no	43
376	71	rural	yes	no	no	no	no	yes	yes	no	worker	no	no	no	42
377	71	rural	yes	no	yes	no	no	no	yes	no	worker	no	no	no	42
378	71	urban	yes	no	no	no	yes	yes	yes	yes	worker	no	no	no	42
379	71	rural	yes	no	no	no	yes	yes	no	yes	farmer	no	no	no	42
38	26	rural	no	yes	no	no	yes	no	yes	no	farmer	no	no	no	42
380	71	rural	yes	no	no	no	yes	no	no	no	worker	no	no	no	48
381	71	urban	yes	yes	no	no	no	yes	yes	yes	worker	no	no	no	48
382	71	rural	yes	yes	yes	no	no	yes	no	yes	farmer	no	no	no	47
383	71	rural	yes	no	no	no	no	yes	yes	yes	worker	no	no	no	47
384	72	urban	yes	no	no	no	no	yes	no	yes	farmer	no	no	no	47
385	72	urban	yes	no	no	no	no	yes	yes	yes	worker	no	no	no	47
386	72	urban	yes	no	no	no	no	yes	no	yes	worker	no	no	no	47
387	72	rural	yes	no	no	no	no	yes	no	yes	worker	no	no	no	46
388	72	rural	yes	no	yes	no	no	yes	yes	yes	worker	no	no	no	46
389	72	rural	yes	no	yes	yes	no	yes	yes	yes	worker	no	no	no	46
39	26	urban	no	yes	no	no	yes	no	yes	yes	worker	no	no	no	45
390	72	urban	yes	no	no	no	no	yes	no	yes	worker	no	no	no	45
391	68	rural	yes	yes	no	no	no	yes	no	yes	farmer	no	no	no	45
392	64	urban	yes	yes	no	no	no	yes	yes	yes	worker	no	no	no	45
393	52	urban	yes	yes	no	no	no	yes	yes	yes	farmer	no	no	no	44
394	65	rural	yes	yes	no	no	no	yes	no	yes	farmer	no	no	no	45
395	70	urban	yes	yes	no	no	no	yes	no	yes	worker	no	no	no	46
396	67	rural	yes	yes	no	yes	no	no	yes	yes	farmer	no	no	no	47
397	55	rural	yes	yes	yes	yes	no	yes	yes	no	worker	no	no	no	48
398	71	rural	yes	no	yes	no	no	yes	yes	yes	farmer	no	no	no	49
399	51	rural	yes	no	no	yes	no	yes	yes	yes	worker	no	no	no	50
4	41	rural	yes	no	no	no	yes	yes	yes	no	farmer	yes	yes	yes	12
40	27	urban	no	no	yes	no	yes	no	yes	yes	farmer	no	no	no	52
400	72	rural	yes	no	no	yes	no	yes	no	yes	worker	no	no	no	53
401	73	rural	yes	yes	no	yes	no	no	yes	no	farmer	no	no	no	54
402	64	rural	yes	no	no	no	no	yes	no	yes	worker	no	no	no	55
403	75	rural	yes	yes	no	yes	no	no	no	yes	worker	no	no	no	56
404	61	urban	yes	yes	no	no	no	yes	yes	yes	farmer	no	no	no	57
405	57	rural	yes	yes	no	no	no	yes	yes	no	worker	no	no	no	58
406	50	urban	yes	yes	no	yes	no	yes	yes	yes	worker	no	no	no	59
407	70	rural	yes	yes	yes	no	no	yes	no	no	farmer	no	no	no	59
408	56	rural	yes	no	no	no	no	no	yes	yes	worker	no	no	no	59
409	56	rural	yes	no	no	yes	no	no	yes	no	worker	no	no	no	59
41	27	urban	no	no	no	no	yes	no	no	no	worker	no	no	no	59
410	71	rural	yes	no	no	no	no	yes	yes	no	worker	no	no	no	58
411	61	rural	yes	no	yes	yes	no	no	yes	no	worker	no	no	no	58
412	39	rural	yes	yes	no	no	no	yes	yes	yes	worker	no	no	no	58
413	48	rural	yes	no	no	no	no	no	no	yes	worker	no	no	no	58
414	58	rural	yes	yes	no	no	no	no	yes	no	worker	no	no	no	58
415	47	rural	yes	yes	yes	no	no	yes	no	no	farmer	no	no	no	58
416	47	rural	yes	yes	yes	no	no	yes	yes	yes	farmer	no	no	no	57
417	55	rural	no	no	yes	no	no	yes	yes	yes	worker	no	no	no	57
418	75	urban	no	yes	no	no	yes	yes	no	yes	farmer	no	no	no	57
419	57	urban	no	no	yes	no	yes	yes	no	yes	farmer	no	no	no	57
42	27	rural	no	no	yes	no	yes	no	no	yes	farmer	yes	yes	yes	48
420	77	rural	no	no	yes	no	yes	no	no	no	farmer	no	no	no	54
421	64	rural	no	no	yes	no	yes	yes	yes	no	worker	no	no	no	55
422	77	rural	no	no	yes	no	yes	yes	yes	no	farmer	no	no	no	56
423	63	urban	no	no	no	no	yes	yes	no	yes	farmer	no	no	no	57
424	54	rural	no	yes	no	no	no	no	no	yes	worker	no	no	no	58
425	65	rural	no	yes	no	no	no	yes	yes	yes	farmer	no	no	no	51
426	65	rural	no	no	no	no	no	yes	yes	no	farmer	no	no	no	52
427	50	urban	no	no	no	no	no	yes	no	yes	worker	no	no	no	53
428	65	rural	no	no	no	no	no	yes	no	yes	farmer	no	no	no	54
429	55	urban	no	no	no	no	no	no	yes	yes	farmer	no	no	no	55
43	27	rural	yes	no	no	no	no	no	yes	no	farmer	no	no	no	56
430	73	urban	no	yes	no	no	no	yes	yes	yes	farmer	no	no	no	47
431	60	urban	no	no	no	no	no	yes	no	yes	worker	no	no	no	47
432	59	rural	no	yes	yes	no	no	yes	yes	no	worker	no	no	no	57
433	64	urban	no	no	no	no	no	yes	no	yes	worker	no	no	no	58
434	67	rural	no	no	no	no	no	no	no	no	worker	no	no	no	59
435	65	rural	no	yes	no	no	no	yes	yes	yes	worker	no	no	no	43
436	78	rural	no	yes	no	no	no	yes	yes	no	worker	no	no	no	44
437	62	urban	no	yes	no	no	no	yes	no	yes	worker	no	no	no	54
438	54	urban	no	yes	yes	no	no	yes	no	yes	worker	no	no	no	54
439	71	urban	no	yes	no	no	yes	yes	yes	yes	farmer	no	no	no	54
44	28	urban	no	no	no	no	no	no	yes	no	worker	no	no	no	53
440	79	urban	no	yes	yes	no	yes	yes	yes	yes	farmer	no	no	no	53
441	46	rural	no	yes	yes	no	no	yes	yes	yes	farmer	no	no	no	53
442	77	urban	no	no	no	no	no	yes	yes	yes	worker	no	no	no	53
443	62	urban	no	no	no	yes	no	yes	yes	yes	worker	no	no	no	53
444	66	rural	no	no	yes	no	no	no	no	yes	farmer	no	no	no	55
445	55	rural	no	no	no	no	no	yes	no	yes	worker	no	no	no	48
446	77	urban	no	no	yes	no	no	yes	yes	yes	worker	no	no	no	53
447	61	urban	no	no	no	no	yes	yes	yes	yes	farmer	no	no	no	49
448	76	urban	no	no	yes	no	no	yes	yes	yes	farmer	no	no	no	53
449	70	rural	no	yes	no	yes	no	no	yes	yes	farmer	no	no	no	53
45	28	urban	yes	no	no	no	no	no	no	no	farmer	no	no	no	53
450	74	urban	no	yes	no	no	no	yes	no	yes	farmer	no	no	no	53
451	69	rural	no	yes	no	no	no	yes	no	yes	farmer	no	no	no	53
452	54	urban	no	no	no	no	yes	yes	no	yes	farmer	no	no	no	53
453	53	rural	no	yes	no	no	no	yes	yes	yes	worker	no	no	no	53
454	63	rural	no	no	no	no	no	yes	no	yes	farmer	no	no	no	53
455	78	rural	no	yes	yes	no	yes	no	yes	yes	worker	no	no	no	52
456	60	rural	no	no	yes	no	yes	yes	yes	yes	farmer	no	no	no	52
457	60	urban	no	yes	yes	no	no	yes	yes	yes	farmer	no	no	no	52
458	65	urban	no	yes	no	no	no	yes	no	yes	farmer	no	no	no	52
459	64	rural	no	yes	no	yes	no	yes	no	no	worker	no	no	no	52
46	28	rural	no	no	no	no	yes	no	no	no	farmer	no	no	no	51
460	67	rural	no	yes	no	no	no	yes	no	no	worker	no	no	no	51
47	28	rural	no	no	no	no	yes	no	no	no	farmer	no	no	no	51
48	28	urban	no	no	yes	no	no	no	yes	no	farmer	no	no	no	51
49	28	urban	no	no	no	no	yes	no	yes	yes	worker	no	no	no	51
5	31	urban	no	no	no	no	no	no	no	no	farmer	no	no	no	51
50	29	urban	no	no	no	no	yes	no	yes	yes	farmer	yes	yes	yes	48
51	29	rural	no	no	no	yes	yes	no	yes	no	worker	no	no	no	51
52	29	urban	no	no	no	yes	no	no	yes	yes	farmer	no	no	no	51
53	29	urban	no	no	no	yes	yes	no	yes	no	farmer	no	no	no	42
54	29	rural	yes	no	yes	yes	yes	no	yes	no	farmer	no	no	no	42
55	29	urban	no	no	yes	no	yes	yes	no	no	farmer	no	no	no	42
56	29	rural	no	no	no	no	yes	no	no	no	worker	no	no	no	50
57	30	urban	no	no	no	no	yes	no	yes	no	farmer	no	no	no	42
58	30	urban	no	yes	no	no	no	yes	no	no	worker	no	no	no	50
59	30	rural	yes	no	no	no	no	yes	no	no	farmer	no	no	no	44
6	23	urban	no	yes	no	yes	no	yes	no	no	farmer	no	no	no	49
60	30	urban	no	no	no	no	yes	no	no	no	farmer	no	no	no	49
61	30	rural	yes	no	no	yes	yes	yes	yes	no	farmer	yes	yes	yes	60
62	30	rural	no	yes	no	no	no	yes	no	no	farmer	no	no	no	48
63	30	rural	no	no	no	no	no	no	no	yes	worker	no	no	no	48
64	30	rural	no	no	no	no	yes	no	yes	no	farmer	no	no	no	48
65	30	rural	no	no	no	no	no	yes	yes	yes	worker	no	no	no	48
66	30	rural	no	no	no	no	no	no	no	no	worker	no	no	no	48
67	30	rural	no	no	no	no	yes	no	yes	no	farmer	no	no	no	48
68	30	rural	no	no	no	no	no	no	yes	no	farmer	no	no	no	48
69	30	urban	no	no	no	no	yes	yes	yes	no	farmer	no	no	no	48
7	23	rural	no	yes	no	no	yes	yes	no	no	farmer	no	no	no	47
70	31	rural	yes	no	no	no	no	no	yes	no	farmer	no	no	no	47
71	31	urban	no	no	no	no	no	yes	yes	no	worker	no	no	no	47
72	31	rural	no	yes	no	no	yes	no	yes	no	farmer	no	no	no	47
73	32	rural	yes	no	no	no	no	yes	yes	no	farmer	no	no	no	47
74	32	urban	no	yes	yes	no	no	no	no	no	farmer	no	no	no	46
75	32	urban	no	no	yes	no	yes	no	no	no	worker	no	no	no	46
76	32	urban	no	no	no	no	no	no	no	yes	farmer	no	no	no	46
77	32	urban	no	no	no	no	yes	yes	yes	yes	farmer	no	no	no	45
78	32	urban	no	no	no	no	yes	no	yes	no	farmer	no	no	no	45
79	32	rural	no	no	no	no	no	no	yes	no	worker	no	no	no	45
8	23	urban	no	no	no	no	yes	no	yes	no	worker	no	no	no	45
80	33	urban	no	no	no	no	yes	no	no	no	worker	no	no	no	44
81	33	rural	no	no	yes	no	yes	no	yes	no	worker	no	no	no	44
82	33	urban	no	no	no	no	yes	no	yes	no	farmer	no	no	no	44
83	33	urban	no	no	no	no	no	no	no	no	worker	no	no	no	44
84	33	urban	no	no	no	yes	yes	no	no	no	farmer	no	no	no	44
85	33	urban	no	no	yes	no	no	no	no	no	worker	no	no	no	44
86	33	rural	no	no	no	no	no	no	no	no	farmer	no	no	no	43
87	33	urban	yes	no	no	no	yes	no	no	no	farmer	no	no	no	43
88	33	urban	yes	no	no	no	no	no	yes	no	worker	no	no	no	43
89	33	urban	no	no	no	no	no	yes	no	no	worker	no	no	no	43
9	23	urban	no	no	no	no	no	no	no	no	farmer	no	no	no	42
90	33	rural	no	yes	no	no	yes	no	yes	no	farmer	no	no	no	42
91	34	urban	no	yes	no	no	yes	yes	yes	yes	farmer	no	no	no	42
92	34	rural	no	yes	no	no	no	no	yes	no	worker	no	no	no	42
93	34	rural	yes	no	no	no	no	no	no	yes	worker	no	no	no	42
94	34	rural	no	no	no	no	no	no	yes	no	farmer	no	no	no	48
95	34	urban	no	no	yes	no	yes	no	yes	no	worker	no	no	no	48
96	35	urban	yes	no	no	yes	no	yes	no	no	farmer	no	no	no	47
97	35	rural	no	no	no	no	yes	no	yes	no	farmer	no	no	no	47
98	35	urban	yes	no	no	yes	no	no	no	no	farmer	no	no	no	47
99	35	urban	no	no	no	no	yes	no	yes	no	farmer	no	no	no	47
